# Supplementary material for: PSMA4 as a Druggable Target in Hidradenitis Suppurativa: Evidence From Mendelian Randomization and Single‐Cell Transcriptomics
Source: Mediators Inflamm. 2026 Feb 10;2026:4954996. doi: 10.1155/mi/4954996 (PMC12891442; doi:10.1155/mi/4954996)
Supplement: Supplementary file 1 — Supporting Information 1 Table 1: MR results of druggable genes associated with HS. [file MI-2026-4954996-s002.xlsx]

## Sheet: Sheet1
id	nsnp	beta	se	pvalue	or	or_lci95	or_uci95	FDR	Heter.Stat	Heter.p	egger_intercept	egger_intercept_se	egger_intercept_pval
MAST3	15	-0.584539	0.106022	3.51998503355868e-08	0.557363	0.452783	0.686097	0.000101657	13.8386	0.461805	-0.0333376	0.0282013	0.258327
CTSK	62	-0.181884	0.0343479	1.18779692226807e-07	0.833698	0.779419	0.891756	0.000343036	58.594	0.563622	-0.0163525	0.0185672	0.381981
PSMA4	10	0.648172	0.126555	3.02865013932552e-07	1.91204	1.49201	2.45033	0.000874674	5.45871	0.79263	0.0317441	0.0390395	0.439671
NCSTN	42	0.233703	0.0468156	5.97571590185552e-07	1.26327	1.15251	1.38467	0.00172579	42.4678	0.407614	0.0300008	0.0177833	0.0993848
CD244	22	0.40579	0.0823967	8.44350682292486e-07	1.50049	1.27672	1.76348	0.00243848	21.1653	0.448891	0.0586173	0.0243695	0.0259548
ITGAV	15	-0.573947	0.119764	1.64878657443632e-06	0.563298	0.445444	0.712334	0.0047617	14.4778	0.414756	-0.034463	0.0416355	0.422758
C4B	23	-0.213862	0.047624	7.10115151700232e-06	0.80746	0.7355	0.88646	0.00683604	91.1634	2.17084416019314e-10	-0.00287796	0.0385606	0.941212
IL12RB1	35	-0.207532	0.0470138	1.01351825293147e-05	0.812588	0.741056	0.891023	0.0292704	25.9492	0.837313	-0.00651309	0.0167676	0.700191
DBH	7	-0.617529	0.140429	1.09526334830361e-05	0.539275	0.40952	0.710143	0.0316312	3.99566	0.677264	-0.0406143	0.0651641	0.560436
CCR5	16	-0.409088	0.0941425	1.39011818862215e-05	0.664255	0.552331	0.79886	0.0401466	8.15993	0.917211	-0.0197976	0.0328485	0.55635
CRISPLD2	62	-0.171841	0.0410774	2.8725167756638e-05	0.842113	0.776971	0.912717	0.0829583	60.58	0.491094	-0.0267492	0.0150928	0.0814194
PDE1B	39	0.245901	0.0611884	5.85066813767638e-05	1.27877	1.13425	1.44171	0.168967	41.0309	0.339107	0.0415229	0.0148184	0.00803126
MASTL	58	0.148745	0.0372562	6.53800037117566e-05	1.16038	1.07866	1.24828	0.188817	50.6013	0.712334	0.0208098	0.0204561	0.313392
F2RL1	54	0.140584	0.0352643	6.70289187443877e-05	1.15095	1.07408	1.23331	0.19358	72.557	0.0384379	0.0276154	0.0172229	0.114901
MERTK	55	0.149625	0.0377332	7.32891597262536e-05	1.1614	1.0786	1.25055	0.211659	62.2607	0.205809	-0.0193837	0.0157633	0.22425
CYP1B1	37	0.226446	0.057128	7.37556732855337e-05	1.25413	1.12128	1.40273	0.213006	44.5052	0.156245	-0.0318762	0.0195431	0.111842
C4A	23	0.305008	0.0780264	9.26639893497756e-05	1.35664	1.16425	1.58081	0.21525	68.9027	9.83226038811857e-07	0.0205587	0.0465416	0.663202
IL1RL1	19	-0.463353	0.118484	9.20311134046402e-05	0.62917	0.498785	0.79364	0.265786	13.6422	0.752102	-0.00440001	0.027096	0.872916
IRAK2	10	-0.534543	0.138339	0.000111536	0.585937	0.446781	0.768435	0.322117	8.61749	0.473305	-0.0746405	0.0482361	0.160355
SCNN1D	6	-0.758481	0.205364	0.000221318	0.468377	0.313175	0.700495	0.392235	6.28634	0.279346	0.00849633	0.0697628	0.90894
SERPINA1	46	0.179434	0.0470581	0.000137269	1.19654	1.09112	1.31215	0.396433	37.7411	0.770144	0.0120644	0.0164089	0.466099
NMB	29	0.297373	0.0780071	0.000137778	1.34632	1.15544	1.56873	0.397904	20.5467	0.843728	0.0022018	0.0181944	0.904575
CD68	15	-0.402185	0.1059	0.000145987	0.668857	0.543488	0.823146	0.421609	8.08989	0.88459	-0.0413158	0.0364486	0.277462
PVRL3	7	0.90519	0.246607	0.000241999	2.4724	1.52477	4.00899	0.439363	4.06365	0.668063	0.109936	0.0889607	0.271431
RPS6KA5	21	-0.331308	0.0875402	0.000153931	0.717984	0.604782	0.852374	0.444553	21.1646	0.3875	-0.0518304	0.0240273	0.0440113
CST7	36	-0.239357	0.0641095	0.000188784	0.787133	0.694188	0.892523	0.545208	28.6667	0.766417	0.0102971	0.0157281	0.517071
MOK	9	-0.528062	0.142215	0.00020471	0.589747	0.446283	0.77933	0.591202	4.55723	0.803681	-0.0248474	0.0383823	0.538038
C5	65	0.136413	0.0385105	0.000396774	1.14615	1.06283	1.23602	0.597081	68.2633	0.334536	-0.00285446	0.0152173	0.851809
FKBP15	17	-0.321077	0.0872724	0.000234127	0.725367	0.611322	0.860688	0.676158	12.8718	0.68211	-0.0486967	0.02369	0.0576632
GRK4	25	0.256224	0.0696616	0.000234956	1.29204	1.12714	1.48106	0.678553	13.5307	0.956549	0.0181764	0.0204534	0.383379
MPZ	6	0.725853	0.199034	0.000265453	2.06649	1.39898	3.0525	0.766627	6.00439	0.305792	0.113123	0.0557922	0.112523
PIK3C3	10	-0.36617	0.100698	0.000276557	0.693385	0.569192	0.844676	0.798697	14.6613	0.100668	-0.0819038	0.0306333	0.0282007
ITGB2	35	-0.164118	0.0455783	0.000317248	0.848642	0.776117	0.927943	0.916212	43.4701	0.128067	-0.00193847	0.0192324	0.920325
MAP3K11	53	-0.170377	0.0473437	0.000319773	0.843347	0.76861	0.92535	0.923503	53.1082	0.431239	-0.0164106	0.0192381	0.397632
BMP2K	5	0.708518	0.196941	0.000321151	2.03098	1.38059	2.98776	0.927484	2.11497	0.714623	0.058906	0.0558919	0.369299
TCN1	16	-0.260168	0.0723395	0.000322556	0.770922	0.669012	0.888357	0.931541	6.29108	0.974433	0.00335119	0.03302	0.920601
A2M	10	0.0769474	0.16018	0.630956	1.07999	0.788988	1.47831	1	11.3301	0.253761	-0.0878878	0.0605741	0.184857
AATK	36	-0.0135483	0.0440706	0.758521	0.986543	0.904904	1.07555	1	24.2017	0.914959	-0.0133557	0.019014	0.487203
ABAT	44	0.0627777	0.053437	0.240075	1.06479	0.958909	1.18236	1	34.8086	0.808781	0.013802	0.0174344	0.433014
ABCA1	20	0.154129	0.1283	0.229627	1.16664	0.907249	1.5002	1	22.9509	0.239509	-0.0208371	0.0417265	0.623565
ABCA13	3	-0.35156	0.398858	0.378092	0.70359	0.321962	1.53757	1	0.792581	0.672811	0.0657331	0.135058	0.711641
ABCA2	21	-0.18366	0.0784295	0.0191948	0.832218	0.713636	0.970505	1	23.9473	0.244703	-0.0111632	0.0297926	0.712035
ABCA3	6	0.224351	0.166786	0.178578	1.25151	0.902534	1.73542	1	4.41376	0.491505	0.0551038	0.0390284	0.230833
ABCA7	20	-0.110788	0.0701897	0.114472	0.895129	0.780079	1.02715	1	19.1714	0.445888	-0.0350553	0.0216298	0.122469
ABCB1	5	-0.211155	0.19841	0.287222	0.809648	0.54879	1.1945	1	3.01545	0.555244	0.00470688	0.078674	0.956055
ABCB4	11	-0.135019	0.13373	0.312666	0.873699	0.672247	1.13552	1	5.57301	0.849772	0.0104856	0.0371548	0.784163
ABCC1	14	-0.13191	0.113655	0.245796	0.87642	0.701403	1.09511	1	11.81	0.543278	-0.0125685	0.0363986	0.735844
ABCC10	4	0.530144	0.493501	0.28271	1.69918	0.645896	4.47007	1	7.98059	0.0464146	-0.186463	0.172242	0.392159
ABCC2	10	-0.284976	0.161282	0.077237	0.752032	0.548215	1.03163	1	7.62908	0.571914	-0.00452914	0.0552097	0.936634
ABCC3	64	0.00651034	0.0370089	0.860362	1.00653	0.936105	1.08226	1	65.8661	0.377986	0.00299008	0.0148199	0.840764
ABCC4	40	-0.0212651	0.0489592	0.664039	0.978959	0.889385	1.07756	1	33.4358	0.721145	0.0189959	0.021042	0.372342
ABCC5	73	0.00453107	0.0324729	0.889028	1.00454	0.942598	1.07056	1	58.5368	0.873717	-0.00853205	0.0137127	0.535803
ABCC6	9	0.0586974	0.142294	0.679967	1.06045	0.802359	1.40157	1	3.42302	0.905081	-0.0227014	0.0302591	0.477567
ABCG1	8	0.0139095	0.207422	0.946535	1.01401	0.675273	1.52266	1	4.96914	0.66373	-0.0507594	0.0434338	0.286867
ABCG2	20	-0.100028	0.0898694	0.26569	0.904812	0.758682	1.07909	1	10.6723	0.934371	-0.0169585	0.0284532	0.558587
ABHD12	17	0.305015	0.104741	0.00359027	1.35665	1.10486	1.6658	1	9.23292	0.903512	0.00542857	0.0279894	0.848816
ABL2	4	0.0767538	0.237389	0.746449	1.07978	0.678054	1.7195	1	1.25805	0.739117	-0.031984	0.0414947	0.521431
ACACA	8	0.19431	0.173704	0.2633	1.21447	0.864028	1.70705	1	7.67539	0.362086	0.0713944	0.0461635	0.172932
ACACB	45	-0.0849205	0.0519385	0.102045	0.918585	0.829676	1.01702	1	52.6219	0.174851	0.0242297	0.0164639	0.148386
ACLY	6	-0.114783	0.154636	0.45792	0.89156	0.658448	1.2072	1	1.51386	0.911465	-0.0126621	0.0425318	0.780747
ACP1	7	0.240533	0.176434	0.172788	1.27193	0.900074	1.7974	1	4.39356	0.623577	-0.00389799	0.0335897	0.912132
ACP2	35	-0.1178	0.0441898	0.00768111	0.888874	0.815126	0.969293	1	39.1776	0.248713	-0.0244018	0.0243433	0.323442
ACP5	58	-0.0441611	0.0367527	0.229529	0.9568	0.8903	1.02827	1	58.3874	0.424159	-0.0182319	0.0201002	0.368265
ACP6	31	0.0808211	0.0466943	0.0834772	1.08418	0.989357	1.18808	1	19.3378	0.93265	0.00814178	0.021007	0.701161
ACPP	36	0.0661671	0.05075	0.192307	1.06841	0.967246	1.18014	1	33.7156	0.530053	-0.0128827	0.0157523	0.419152
ACTN1	7	-0.273184	0.205372	0.183455	0.760953	0.508794	1.13808	1	3.79478	0.704424	-0.0561053	0.0523264	0.332623
ACTN4	12	0.11161	0.142685	0.43409	1.11808	0.845309	1.47886	1	9.2976	0.594443	-0.0329135	0.0383251	0.410566
ACVR1	8	-0.252846	0.14639	0.0841306	0.776588	0.582882	1.03467	1	4.75033	0.690401	0.0105893	0.0365616	0.781847
ACVR1B	7	0.304779	0.196113	0.120161	1.35633	0.923483	1.99204	1	4.77803	0.572581	-0.0357296	0.0428561	0.442438
ACVR2A	15	-0.143174	0.134997	0.288887	0.866604	0.665133	1.1291	1	20.2026	0.123884	0.00834937	0.0422869	0.846532
ACVR2B	15	-0.149788	0.0696969	0.0316239	0.860891	0.750967	0.986905	1	7.93388	0.892742	-0.0113492	0.0253934	0.662276
ACVRL1	16	0.0291484	0.106687	0.784689	1.02958	0.835305	1.26903	1	18.76	0.224816	0.00904202	0.0235363	0.706621
ADA	18	0.113164	0.0555763	0.0417319	1.11982	1.00424	1.24869	1	7.22268	0.980478	-0.00487251	0.0278748	0.86343
ADAM10	13	0.0810168	0.0942279	0.389901	1.08439	0.901523	1.30435	1	9.16742	0.688568	-0.00116876	0.0218772	0.958352
ADAM12	9	0.161317	0.171661	0.34735	1.17506	0.839341	1.64505	1	3.58723	0.892315	0.030649	0.0353133	0.414201
ADAM17	17	0.127143	0.125963	0.312799	1.13558	0.887147	1.45358	1	29.8635	0.0187231	0.0225044	0.051449	0.668044
ADAM23	4	-0.0319173	0.220312	0.884811	0.968587	0.628934	1.49167	1	1.90214	0.592965	0.148781	0.210891	0.553606
ADAM28	16	0.144502	0.106103	0.173226	1.15546	0.938513	1.42257	1	4.90291	0.992917	0.00414957	0.0321721	0.899208
ADAM8	9	0.0533043	0.155802	0.732255	1.05475	0.777191	1.43143	1	4.89691	0.768535	-0.0447262	0.0419823	0.322075
ADAM9	7	-0.360003	0.219428	0.100872	0.697674	0.453807	1.07259	1	7.70817	0.260272	0.224087	0.126586	0.136905
ADAMDEC1	8	0.334259	0.135946	0.0139415	1.3969	1.07016	1.82342	1	2.39242	0.934978	0.0220757	0.0458609	0.647311
ADAMTS1	13	-0.057293	0.119837	0.632585	0.944317	0.746639	1.19433	1	7.98306	0.786453	0.0218448	0.0278036	0.448645
ADAMTS10	8	-0.181868	0.139967	0.19382	0.833711	0.633684	1.09688	1	5.7842	0.565161	-0.0181889	0.0318332	0.58849
ADAMTS13	7	0.468875	0.13986	0.000800989	1.59819	1.21501	2.10223	1	5.64969	0.463552	0.0192826	0.0286172	0.530318
ADAMTS17	14	-0.00141835	0.147354	0.99232	0.998583	0.748089	1.33295	1	30.5911	0.00386767	0.0922328	0.0710098	0.218391
ADAMTS2	5	0.183571	0.212537	0.387744	1.2015	0.792153	1.82238	1	2.58456	0.629561	-0.0496643	0.0530633	0.418346
ADAMTS5	8	-0.192611	0.240682	0.423554	0.824803	0.514609	1.32197	1	11.6202	0.113762	-0.0162854	0.0546353	0.775698
ADAMTS6	20	0.162175	0.0974075	0.0959295	1.17607	0.971666	1.42346	1	17.7321	0.540394	0.0258322	0.0275467	0.360781
ADAMTSL4	9	0.0383213	0.0905722	0.672221	1.03907	0.870054	1.24091	1	4.08606	0.849276	-0.0105479	0.0206029	0.624428
ADC	3	-1.05416	0.360107	0.00341877	0.348486	0.172051	0.705855	1	1.71591	0.424029	0.133066	0.110369	0.440815
ADCK3	82	-0.0452993	0.0302601	0.134393	0.955711	0.900677	1.01411	1	74.8245	0.671968	-0.0166208	0.0134113	0.218851
ADCK4	7	-0.327037	0.213385	0.12537	0.721057	0.474606	1.09548	1	4.14048	0.657673	-0.0608124	0.060352	0.359878
ADH5	9	0.212824	0.183572	0.246314	1.23717	0.863314	1.77292	1	4.17957	0.840569	-0.0499234	0.0343989	0.18999
ADHFE1	65	0.0387926	0.033925	0.252839	1.03955	0.97268	1.11103	1	56.6866	0.730153	-0.0022632	0.0165176	0.891454
ADK	60	-0.0275165	0.0253829	0.278339	0.972859	0.925643	1.02248	1	49.9702	0.792656	-0.00652821	0.0158862	0.682635
ADM	27	0.0917522	0.0801199	0.252132	1.09609	0.936802	1.28247	1	19.2334	0.826427	0.0445007	0.0259536	0.0987866
ADM2	7	-0.0711008	0.212915	0.738425	0.931368	0.613599	1.4137	1	3.94969	0.683485	0.126969	0.0661796	0.113138
ADORA1	24	-0.169531	0.0629651	0.00709282	0.844061	0.746065	0.954928	1	20.472	0.613299	-0.0027208	0.019536	0.890503
ADORA2A	4	-0.451425	0.224799	0.0446302	0.63672	0.409822	0.98924	1	0.948185	0.813787	-0.11306	0.122141	0.452349
ADORA2B	33	-0.201925	0.0583147	0.000534839	0.817156	0.728898	0.916102	1	36.9836	0.249617	-0.0811702	0.0237016	0.00175244
ADORA3	18	-0.0535788	0.133892	0.689035	0.947831	0.729054	1.23226	1	21.3284	0.211944	0.0184716	0.0366968	0.621572
ADRB1	13	-0.14744	0.107845	0.17158	0.862914	0.698503	1.06602	1	8.1915	0.769992	-0.0195335	0.0232502	0.418714
ADRB2	4	0.206448	0.235403	0.380486	1.2293	0.774962	1.95001	1	1.10604	0.775615	-0.00711374	0.0792045	0.936619
ADRBK2	4	-0.0351448	0.140992	0.803154	0.965466	0.732355	1.27278	1	0.636946	0.887925	0.0315948	0.0441621	0.548591
AEBP1	16	0.269518	0.113396	0.0174645	1.30933	1.0484	1.63522	1	12.2801	0.657712	0.0495011	0.0343363	0.171394
AGA	73	0.00559601	0.0319019	0.860755	1.00561	0.944659	1.0705	1	62.014	0.793271	0.0130096	0.011611	0.266297
AGER	15	-0.652464	0.19945	0.00107047	0.520761	0.35226	0.769863	1	51.0076	4.13591745807035e-06	-0.026532	0.0761371	0.733061
AGGF1	3	0.0159497	0.495234	0.974308	1.01608	0.384924	2.68212	1	4.16835	0.12441	0.305831	0.248156	0.43396
AGPAT2	3	-0.151323	0.401151	0.706009	0.85957	0.391575	1.8869	1	3.90526	0.1419	0.115434	0.0598771	0.304626
AHR	24	0.0172944	0.105497	0.869784	1.01744	0.82739	1.25116	1	36.1345	0.0399678	0.0213675	0.0259568	0.419232
AKR1B1	33	0.139884	0.068675	0.0416596	1.15014	1.0053	1.31586	1	25.1863	0.798412	0.0229574	0.0228748	0.323337
AKR1C1	14	0.00180764	0.101521	0.985794	1.00181	0.821048	1.22237	1	6.31822	0.933801	-0.05486	0.0377692	0.172003
AKR1C2	47	0.00415322	0.0395627	0.916393	1.00416	0.929239	1.08513	1	31.8506	0.944041	0.00629068	0.0127077	0.622987
AKR1C3	20	-0.0244474	0.0743683	0.742356	0.975849	0.843488	1.12898	1	15.9925	0.657777	0.00508038	0.0285823	0.860908
AKT1	15	-0.143706	0.0921338	0.118818	0.866142	0.723042	1.03756	1	14.5753	0.407786	0.0506352	0.0282444	0.0963003
AKT3	4	-0.183227	0.265229	0.489675	0.832579	0.49506	1.40021	1	0.235245	0.971708	-0.0477003	0.100835	0.682779
ALCAM	50	-0.000142121	0.0431405	0.997371	0.999858	0.91879	1.08808	1	54.2845	0.280091	-0.0116707	0.0168198	0.491112
ALDH16A1	17	0.103869	0.0522091	0.0466489	1.10945	1.00154	1.229	1	6.34223	0.983959	0.0190532	0.0247995	0.45424
ALDH1A1	35	0.0667821	0.0844527	0.429082	1.06906	0.905974	1.26151	1	62.5629	0.0020234	0.00887706	0.0232318	0.704831
ALDH1B1	7	-0.150899	0.199463	0.449333	0.859934	0.581673	1.27131	1	2.37344	0.882354	0.0387137	0.0471802	0.44924
ALDH2	20	-0.0536433	0.0937024	0.566993	0.94777	0.788755	1.13884	1	24.6724	0.171611	-0.012591	0.0259674	0.633612
ALDH3A2	10	0.075342	0.161871	0.641613	1.07825	0.785115	1.48084	1	11.088	0.269724	-0.0508547	0.0434299	0.275309
ALDH3B1	10	0.324454	0.149679	0.0301843	1.38327	1.03157	1.85489	1	6.85463	0.652252	-0.0240472	0.06108	0.704087
ALDH5A1	36	-0.195295	0.06564	0.00292748	0.822592	0.723287	0.935531	1	43.7221	0.148035	-0.00743488	0.0221298	0.73896
ALDH7A1	10	0.0129862	0.151677	0.931771	1.01307	0.752541	1.3638	1	6.56406	0.682403	0.00631104	0.0456927	0.893559
ALDH8A1	27	0.158491	0.0690677	0.0217492	1.17174	1.02339	1.3416	1	12.5272	0.987789	0.00116256	0.0216197	0.957543
ALDH9A1	34	-0.0393811	0.0512205	0.441979	0.961384	0.869555	1.06291	1	42.5329	0.123697	-0.00299919	0.0246664	0.903984
ALOX12	5	0.321937	0.181318	0.0758095	1.3798	0.967106	1.9686	1	2.97039	0.562793	0.0761074	0.0713343	0.364249
ALOX15	30	-0.125397	0.0619797	0.0430531	0.882147	0.781237	0.996091	1	22.0007	0.820162	-0.00990342	0.0183596	0.593864
ALOX15B	8	0.267428	0.178542	0.134173	1.3066	0.920799	1.85404	1	9.01219	0.251782	-0.0270198	0.0414532	0.538673
ALOX5	23	0.230787	0.0985158	0.0191479	1.25959	1.03842	1.52788	1	32.5961	0.0677855	0.00506806	0.038356	0.896137
ALOX5AP	27	-0.00572903	0.0515998	0.911594	0.994287	0.898647	1.10011	1	23.6471	0.596136	-0.0123267	0.0244507	0.618575
ALPL	12	0.0524123	0.183003	0.774571	1.05381	0.736185	1.50847	1	14.0472	0.230395	0.0236279	0.0413028	0.579909
AMD1	3	-0.62442	0.425459	0.142202	0.535572	0.232627	1.23304	1	4.15455	0.125271	0.102398	0.153753	0.625964
AMH	10	-0.0219536	0.120973	0.855994	0.978286	0.771776	1.24005	1	12.2814	0.197904	0.0141329	0.0364177	0.708081
AMICA1	28	0.0653409	0.0617364	0.289879	1.06752	0.945858	1.20484	1	12.2496	0.993263	0.0208863	0.0201149	0.308669
AMPD3	17	0.0266432	0.107325	0.803942	1.027	0.832175	1.26744	1	10.7883	0.822362	-0.000191943	0.0261463	0.994239
AMY2B	20	-0.117695	0.0861959	0.172116	0.888967	0.750783	1.05258	1	10.9809	0.924479	-0.0096755	0.0238353	0.689578
ANG	49	-0.00455329	0.043823	0.917247	0.995457	0.913523	1.08474	1	39.0114	0.819282	0.00802074	0.0133873	0.551964
ANGPT1	48	1.78403506348326e-05	0.0507655	0.99972	1.00002	0.905306	1.10464	1	51.2852	0.309402	-0.00475582	0.0175618	0.787752
ANGPT2	3	-0.929984	0.327619	0.00453103	0.39456	0.207605	0.749874	1	0.347508	0.840504	0.00614906	0.073889	0.947142
ANGPTL6	9	0.205269	0.146576	0.161384	1.22786	0.921254	1.6365	1	12.7698	0.120019	-0.028034	0.0555346	0.629198
ANKK1	21	-0.031411	0.0951335	0.741265	0.969077	0.804228	1.16772	1	19.1594	0.511487	0.0182019	0.0249795	0.475087
ANPEP	68	0.0324129	0.0306478	0.29024	1.03294	0.972722	1.09689	1	61.2079	0.676343	0.0224123	0.0126254	0.08048
ANTXR2	15	-0.0177253	0.0865685	0.837764	0.982431	0.829112	1.1641	1	11.9202	0.612714	-0.0282224	0.0286133	0.341971
ANXA1	34	0.0156044	0.0638694	0.806985	1.01573	0.896211	1.15118	1	47.9695	0.0445821	0.0300387	0.0278382	0.288634
ANXA2	22	0.0364276	0.101199	0.718877	1.0371	0.850507	1.26463	1	9.91987	0.979934	0.00955388	0.0241664	0.696779
AOAH	73	0.0662762	0.0298529	0.0264125	1.06852	1.00779	1.13291	1	52.6358	0.958135	0.00177304	0.0149341	0.905829
APAF1	19	0.0203693	0.104469	0.845409	1.02058	0.831612	1.25248	1	20.2151	0.320839	-0.00981836	0.0235073	0.681413
APEX1	8	0.176012	0.158889	0.267962	1.19245	0.873358	1.62813	1	5.82953	0.559789	0.00400486	0.0414179	0.926118
APH1B	34	-0.00527739	0.0700839	0.939975	0.994737	0.867064	1.14121	1	37.4927	0.270592	0.0304334	0.0157829	0.0627368
APOA1BP	15	0.250812	0.10159	0.0135546	1.28507	1.05305	1.5682	1	11.8185	0.620879	0.0375099	0.0247533	0.153616
APOA2	7	-0.160055	0.184912	0.386726	0.852097	0.593046	1.22431	1	4.5802	0.598666	0.0912508	0.049208	0.122854
APOBEC3A	31	0.0514601	0.0516201	0.318813	1.05281	0.9515	1.1649	1	21.6022	0.86812	0.019959	0.014929	0.19164
APOBEC3G	17	-0.0933148	0.0724868	0.197977	0.910907	0.790263	1.04997	1	10.6713	0.829308	0.00169473	0.0180071	0.926263
APOL1	4	-0.124629	0.203869	0.540988	0.882824	0.592021	1.31647	1	0.757522	0.859598	-0.0422559	0.0765673	0.636463
APP	16	0.132151	0.109634	0.228056	1.14128	0.920598	1.41487	1	14.8214	0.464359	0.0158482	0.0295896	0.60064
ARNT	10	0.168469	0.149972	0.261293	1.18349	0.882077	1.5879	1	7.55141	0.579906	0.0576722	0.0309355	0.099277
ARSA	40	0.11005	0.0511192	0.0313329	1.11633	1.00991	1.23398	1	29.2802	0.87094	-0.00164691	0.0144989	0.910162
ARSG	19	-0.0646846	0.142508	0.6499	0.937363	0.708929	1.2394	1	26.9935	0.0791173	-0.028224	0.0350704	0.432057
ASGR1	11	-0.249921	0.201935	0.215852	0.778862	0.524289	1.15705	1	19.4437	0.034976	0.0591463	0.0460705	0.23127
ASIC1	6	0.327804	0.153129	0.0322978	1.38792	1.02806	1.87374	1	0.770103	0.978901	0.012914	0.0424326	0.776043
ASIC3	3	-0.402674	0.16393	0.0140347	0.66853	0.48482	0.921852	1	0.415629	0.812358	-0.0848147	0.133232	0.639104
ATF1	21	0.0242153	0.081961	0.767651	1.02451	0.872469	1.20305	1	16.899	0.65952	0.0100843	0.0240904	0.6802
ATG4B	11	-0.0212282	0.0624776	0.734027	0.978996	0.866161	1.10653	1	6.60221	0.762389	-0.0255517	0.029897	0.414911
ATG4C	15	0.104409	0.117438	0.373971	1.11005	0.881818	1.39736	1	4.43104	0.992264	-0.00561314	0.0375639	0.883508
ATIC	12	-0.0508422	0.0937417	0.587567	0.950429	0.790906	1.14213	1	9.50199	0.575659	0.0567002	0.0476048	0.261132
ATP1A4	24	0.18089	0.0853678	0.0340943	1.19828	1.01366	1.41653	1	28.8542	0.185193	0.0247392	0.0209925	0.251196
ATP1B1	48	0.0667367	0.0527382	0.205716	1.06901	0.964033	1.18543	1	52.9627	0.254981	-0.000326148	0.0149173	0.982651
ATP1B2	9	-0.197864	0.127395	0.120386	0.820481	0.639187	1.0532	1	5.88631	0.659966	-0.0605503	0.0292036	0.0768321
ATP1B3	3	0.539102	0.393693	0.170891	1.71447	0.792521	3.70891	1	0.353004	0.838197	0.0758257	0.127642	0.65875
ATP2A3	8	-0.0970271	0.159545	0.543089	0.907531	0.663826	1.24071	1	3.89052	0.792298	-0.0511192	0.0568611	0.403277
ATP2B4	4	0.255901	0.361975	0.479593	1.29162	0.635356	2.62576	1	2.64606	0.449471	0.159527	0.229469	0.558842
ATP2C1	7	-0.236721	0.200713	0.238239	0.789211	0.532528	1.16962	1	5.64023	0.464672	0.0271872	0.0461065	0.581054
ATP2C2	15	-0.176911	0.100436	0.0781668	0.837855	0.688138	1.02014	1	8.05451	0.886467	-0.0150354	0.0316691	0.642831
ATP7B	18	-0.126105	0.095227	0.185417	0.881522	0.731433	1.06241	1	14.0657	0.662445	-0.00423675	0.0265639	0.875277
ATRAID	25	0.0391603	0.0755497	0.604223	1.03994	0.896805	1.20591	1	26.955	0.306553	-0.0227184	0.0236392	0.346523
ATRN	3	-0.0170834	0.330395	0.958763	0.983062	0.514449	1.87853	1	1.69797	0.427849	0.142078	0.117461	0.439798
AURKB	6	0.0690067	0.124049	0.578015	1.07144	0.840188	1.36635	1	1.90354	0.862325	0.00165635	0.04421	0.971909
AURKC	4	0.235809	0.27615	0.39315	1.26593	0.736796	2.17507	1	1.43507	0.697335	0.592064	0.527877	0.378613
AXIN2	23	0.0233194	0.0646749	0.718426	1.02359	0.901727	1.16193	1	21.3292	0.500477	-0.00906184	0.0208097	0.66767
AXL	7	0.370412	0.187254	0.0479144	1.44833	1.0034	2.09055	1	3.28967	0.77171	0.0793743	0.0654613	0.279467
AZIN1	15	0.130317	0.118113	0.269886	1.13919	0.903766	1.43594	1	26.1023	0.0251227	-0.0682106	0.0331104	0.0599937
B4GALT1	15	0.274585	0.0963592	0.0043775	1.31598	1.0895	1.58955	1	14.7047	0.398633	0.0124913	0.0297437	0.68137
BACE1	15	-0.12716	0.093599	0.174285	0.880593	0.732997	1.05791	1	14.2314	0.432617	-0.00599755	0.0375759	0.87564
BACE2	13	0.295875	0.114545	0.0097933	1.3443	1.07397	1.68267	1	5.63823	0.93321	-0.00283092	0.0263451	0.916363
BAMBI	15	0.0528679	0.123388	0.66831	1.05429	0.827809	1.34273	1	19.7586	0.137938	0.00928193	0.0329322	0.782496
BCAT1	66	-0.0406682	0.0392656	0.300332	0.960148	0.889026	1.03696	1	70.4113	0.301477	9.758413227797e-05	0.0128097	0.993945
BCL2A1	8	-0.0571603	0.110949	0.606418	0.944443	0.75986	1.17386	1	5.67511	0.578155	0.0769908	0.046773	0.150854
BCR	28	0.105095	0.0538256	0.0508769	1.11082	0.999597	1.23441	1	26.6074	0.485121	0.00747588	0.0231189	0.749004
BICD1	6	-0.230513	0.199486	0.247872	0.794126	0.537135	1.17407	1	4.48358	0.482084	-0.0534358	0.0572941	0.403794
BIRC3	9	0.165463	0.139921	0.236987	1.17994	0.896927	1.55225	1	5.23274	0.732435	0.0398335	0.0319272	0.252282
BIRC5	5	-0.0537292	0.163093	0.741824	0.947689	0.688395	1.30465	1	0.781242	0.940945	0.0274411	0.0518763	0.633465
BLK	115	0.0798314	0.0382136	0.0367002	1.0831	1.00494	1.16734	1	95.035	0.90121	-0.0282972	0.0156195	0.0726955
BLM	43	-0.141601	0.0466187	0.00238609	0.867968	0.792175	0.951013	1	46.1059	0.30628	-0.0173107	0.0183716	0.351585
BMP1	12	0.0479816	0.131815	0.715853	1.04915	0.810279	1.35844	1	14.1859	0.222875	0.0555755	0.0385714	0.180196
BMP2	3	-0.0488155	0.182559	0.789165	0.952357	0.665889	1.36206	1	1.7109	0.425092	0.0535521	0.041053	0.416375
BMP4	3	-0.458253	0.702914	0.514444	0.632387	0.15946	2.50793	1	4.68403	0.096134	0.0853652	0.251488	0.791674
BMP6	8	0.148268	0.168763	0.37964	1.15982	0.833179	1.61453	1	6.71079	0.459601	-0.0680353	0.0384867	0.127519
BMP8A	10	0.00491015	0.0559239	0.930035	1.00492	0.900594	1.12134	1	3.34629	0.948971	-0.00553551	0.0355435	0.880097
BMP8B	3	-0.478152	0.30354	0.115198	0.619928	0.34195	1.12388	1	0.381885	0.82618	0.0218563	0.0567894	0.766111
BMPR2	20	-0.17701	0.0890025	0.0467208	0.837771	0.703664	0.997438	1	26.0406	0.129062	-0.00569662	0.0393328	0.886453
BPHL	8	-0.0944886	0.198791	0.634562	0.909838	0.616239	1.34332	1	5.82221	0.560656	0.0842961	0.0640854	0.236413
BPI	44	0.071275	0.0519614	0.17016	1.07388	0.969893	1.18901	1	42.6614	0.485879	0.00335966	0.0168405	0.842835
BRCA1	12	-0.0327063	0.11389	0.773979	0.967823	0.774196	1.20988	1	7.2501	0.778484	-0.00653791	0.0539727	0.905985
BRD2	7	0.0424382	0.151083	0.778792	1.04335	0.775937	1.40293	1	5.80388	0.445514	0.0158647	0.0356094	0.674573
BRD3	13	-0.100916	0.0753941	0.180728	0.904009	0.779822	1.04797	1	6.95337	0.86068	-0.0244933	0.0437131	0.586493
BRPF3	4	-0.054625	0.331303	0.869039	0.94684	0.494614	1.81254	1	1.59511	0.660498	0.0726739	0.0875887	0.493965
BRSK1	5	0.384688	0.192587	0.0457739	1.46916	1.00724	2.1429	1	2.46499	0.650915	0.0475692	0.114004	0.70455
BSG	13	0.102875	0.0632227	0.103698	1.10835	0.979178	1.25457	1	8.64493	0.732922	0.0297784	0.0266346	0.287375
BST1	59	-0.0860841	0.0395581	0.0295447	0.917517	0.849066	0.991486	1	57.4265	0.496578	-0.00854394	0.0130441	0.5151
BTD	3	-0.589148	0.370879	0.112169	0.5548	0.268187	1.14772	1	2.0198	0.364255	0.0388175	0.241802	0.898665
BTLA	3	0.294581	0.467701	0.528793	1.34256	0.536809	3.35776	1	3.58824	0.166273	0.217634	0.11516	0.309837
BTN3A1	30	-0.140522	0.0558259	0.0118312	0.868905	0.778847	0.969376	1	28.3386	0.499866	0.0018304	0.0229021	0.936867
BTN3A2	63	0.013796	0.0321326	0.667672	1.01389	0.952006	1.0798	1	91.6055	0.00860131	-0.0163516	0.0172913	0.348057
BTN3A3	10	0.143992	0.184998	0.436366	1.15488	0.80364	1.65962	1	11.8415	0.222393	-0.0200977	0.0454778	0.670247
BTNL8	24	-0.0453755	0.0569075	0.425244	0.955639	0.854777	1.0684	1	25.7155	0.314482	-0.0132822	0.0222582	0.556779
C10orf54	13	0.0247955	0.182992	0.892216	1.02511	0.716148	1.46735	1	16.2298	0.180936	0.0107769	0.0487763	0.829183
C12orf39	18	-0.00879912	0.0524192	0.866693	0.991239	0.894455	1.0985	1	16.3477	0.499332	0.0291982	0.0249695	0.259387
C17orf72	7	-0.00285946	0.204813	0.988861	0.997145	0.667448	1.4897	1	4.37016	0.626717	0.0426397	0.0720005	0.579471
C17orf99	8	0.274473	0.147883	0.0634521	1.31584	0.984739	1.75826	1	6.6866	0.462223	0.0201358	0.0715217	0.787759
C19orf10	4	0.280897	0.27436	0.305916	1.32432	0.773486	2.26742	1	0.808993	0.847315	-0.049266	0.099036	0.668176
C1QA	19	-0.0934585	0.094416	0.322244	0.910776	0.756908	1.09592	1	14.4984	0.696071	-0.0177292	0.018926	0.361999
C1QB	40	-0.088164	0.0519267	0.0895347	0.915611	0.827009	1.01371	1	34.8672	0.658846	-0.0119127	0.0173748	0.497108
C1QC	10	-0.113239	0.148953	0.447115	0.892937	0.666852	1.19567	1	6.26831	0.712793	-0.012285	0.0317216	0.708651
C1QTNF6	20	-0.00575567	0.0823683	0.944291	0.994261	0.846033	1.16846	1	32.8232	0.0251937	0.0340664	0.0374828	0.375436
C1R	3	0.227281	0.288927	0.431493	1.25518	0.712472	2.21129	1	2.15718	0.340075	-0.111754	0.094114	0.445584
C1RL	30	-0.0392376	0.0521014	0.45139	0.961522	0.86818	1.0649	1	21.5435	0.838592	-0.00129727	0.0208171	0.950753
C2	4	-0.643372	0.37083	0.0827496	0.525518	0.254057	1.08704	1	7.73876	0.0517308	-0.244034	0.29081	0.489702
C2orf40	18	0.0545648	0.108578	0.615288	1.05608	0.853638	1.30653	1	29.291	0.0319356	0.00538989	0.0285973	0.852874
C3	3	-0.610999	0.446753	0.171423	0.542808	0.226132	1.30296	1	4.64121	0.098214	0.196847	0.157571	0.429739
C3AR1	49	0.059246	0.0301988	0.0497779	1.06104	1.00006	1.12573	1	28.0964	0.990311	0.000129311	0.0144403	0.992893
C4BPA	36	0.0183562	0.0296706	0.536137	1.01853	0.960983	1.07951	1	47.9089	0.0716753	0.00560036	0.0163104	0.733441
C4BPB	20	0.088004	0.0982545	0.370427	1.09199	0.900707	1.3239	1	18.6669	0.478385	0.0446995	0.0243384	0.082843
C5AR1	3	-0.554297	0.372376	0.136608	0.574476	0.276885	1.19191	1	0.906676	0.635503	-0.0153772	0.0881083	0.890001
C6orf120	12	0.216712	0.113538	0.0562971	1.24199	0.994196	1.55154	1	6.69143	0.823493	0.0278998	0.0356005	0.451384
C8G	4	0.164762	0.206664	0.425308	1.17911	0.786393	1.76795	1	0.698891	0.873465	-0.0382773	0.0662821	0.621956
CA11	4	-0.18423	0.148897	0.215974	0.831744	0.621221	1.11361	1	3.41747	0.331625	-0.00758433	0.0876945	0.938959
CA13	9	0.0296449	0.17945	0.868787	1.03009	0.724643	1.46428	1	11.9308	0.154318	-0.0440181	0.0496517	0.404754
CA2	38	0.0306877	0.0527185	0.560496	1.03116	0.929935	1.14341	1	31.6805	0.716413	0.00610561	0.0229605	0.79182
CA4	4	0.239544	0.150813	0.112207	1.27067	0.945492	1.70768	1	3.32219	0.344566	-0.102408	0.0631888	0.246533
CA6	25	-0.256595	0.0767816	0.000832142	0.773682	0.665587	0.899332	1	19.8904	0.702989	-0.0220251	0.0202697	0.28847
CA8	16	0.0813416	0.100287	0.417314	1.08474	0.89117	1.32036	1	7.38188	0.946174	-0.00040782	0.0458938	0.993035
CACNA1A	5	0.936761	0.332223	0.00480726	2.5517	1.33056	4.89355	1	4.91975	0.295631	-0.00405097	0.114288	0.973951
CACNA1E	16	0.0733269	0.132902	0.581127	1.07608	0.829311	1.39628	1	10.4512	0.790439	0.0104977	0.0361133	0.775553
CACNA1H	6	0.075723	0.143411	0.59749	1.07866	0.814352	1.42876	1	5.96342	0.309795	-0.0275528	0.0406678	0.535247
CACNA1I	4	0.181567	0.228519	0.426882	1.1991	0.766186	1.87661	1	3.33536	0.342751	0.0531116	0.103314	0.658363
CACNA2D3	16	-0.353032	0.122857	0.00405919	0.702555	0.552208	0.893836	1	10.8156	0.765556	0.0294628	0.0412482	0.486793
CACNA2D4	3	-0.306025	0.391925	0.434905	0.736368	0.341572	1.58748	1	0.612567	0.736178	0.00501	0.142465	0.977622
CACNB2	9	-0.201151	0.232407	0.386759	0.817789	0.518576	1.28965	1	12.6781	0.123415	-0.0597538	0.0554857	0.317223
CACNB3	23	-0.118662	0.0724794	0.101591	0.888108	0.770495	1.02367	1	15.098	0.857999	-0.0290699	0.0237724	0.234936
CACNB4	10	-0.496782	0.20576	0.0157623	0.608485	0.40654	0.910745	1	10.546	0.308116	-0.00587122	0.0545046	0.916871
CACNG6	6	-0.20201	0.20441	0.323025	0.817087	0.547357	1.21973	1	2.8046	0.73008	-0.0541758	0.0946774	0.597801
CAD	3	0.1682	0.189233	0.374083	1.18317	0.816526	1.71446	1	0.910833	0.634184	-0.0793666	0.0905708	0.541912
CALCRL	17	0.153914	0.141446	0.27653	1.16639	0.883981	1.53902	1	21.4838	0.160654	0.0714101	0.0359484	0.0655666
CALM1	9	0.17274	0.120163	0.150562	1.18856	0.939151	1.5042	1	1.68049	0.989291	0.00358964	0.0395994	0.930311
CALM2	9	0.155247	0.172023	0.3668	1.16795	0.833671	1.63626	1	2.06371	0.978996	7.0983883962052e-05	0.0307764	0.998224
CALM3	13	-0.0782179	0.133176	0.556984	0.924763	0.71231	1.20058	1	8.77445	0.722065	0.0550586	0.0333418	0.1269
CALU	14	0.117115	0.107061	0.273992	1.12425	0.911446	1.38674	1	5.80803	0.952861	0.000784539	0.0371702	0.983507
CAMK1	9	-0.125789	0.195792	0.520574	0.881801	0.600772	1.29429	1	5.53532	0.699124	-0.0324201	0.0398608	0.442808
CAMK1D	47	0.0252407	0.0481637	0.600237	1.02556	0.933177	1.12709	1	45.4684	0.494412	-0.0022331	0.014986	0.88221
CAMK2D	25	-0.186941	0.0851075	0.0280539	0.829492	0.702049	0.980071	1	25.8088	0.362939	-0.0182942	0.0246893	0.466204
CAMK4	11	0.226902	0.11169	0.0422003	1.25471	1.00802	1.56176	1	5.85952	0.826925	-0.0277361	0.0289275	0.362699
CAMKK2	60	-0.0660385	0.0482801	0.171368	0.936095	0.851575	1.029	1	92.003	0.00385193	-0.0370959	0.0182	0.0460944
CAPN1	36	0.0226026	0.0557857	0.685354	1.02286	0.916918	1.14104	1	39.0369	0.293164	0.000519756	0.019825	0.979237
CAPN2	7	-0.0312607	0.133023	0.814208	0.969223	0.746778	1.25793	1	5.65891	0.462463	-0.00846441	0.032412	0.804392
CAPNS1	18	-0.0418679	0.11149	0.707267	0.958996	0.770751	1.19322	1	13.6799	0.689613	0.0287548	0.0307244	0.363239
CAPZA2	19	0.0327552	0.0864717	0.704839	1.0333	0.872206	1.22414	1	17.1855	0.51039	0.0339333	0.0222209	0.14513
CARM1	10	0.102932	0.186019	0.58003	1.10842	0.769769	1.59604	1	24.3449	0.00378804	-0.0683995	0.11434	0.566247
CASP1	13	-0.0538193	0.102789	0.600564	0.947603	0.774695	1.1591	1	8.14626	0.773599	0.00263367	0.029613	0.930731
CASP2	4	0.0290169	0.284214	0.918681	1.02944	0.589758	1.79692	1	0.795992	0.850425	0.0316668	0.0612562	0.656676
CASP3	20	-0.0719419	0.0878037	0.412587	0.930585	0.783459	1.10534	1	20.8972	0.342508	0.000770326	0.0213588	0.971627
CASP6	4	-0.104722	0.258515	0.685411	0.900575	0.542585	1.49476	1	1.62873	0.652893	0.0843332	0.103053	0.499149
CASP7	56	-0.0620742	0.0399755	0.120469	0.939813	0.868988	1.01641	1	43.7166	0.863223	-0.021955	0.016264	0.182674
CASP8	19	-0.159749	0.108795	0.14201	0.852358	0.688674	1.05495	1	19.4738	0.363209	-0.00741676	0.028854	0.80023
CASP9	25	-0.118261	0.0852237	0.165244	0.888465	0.751789	1.04999	1	40.5486	0.0186586	0.0375771	0.0309274	0.236689
CAT	38	-0.0466093	0.0396372	0.239636	0.95446	0.883117	1.03157	1	33.4987	0.633971	-0.0113166	0.0148437	0.450796
CATSPER1	5	-0.490334	0.227239	0.030944	0.612422	0.392302	0.956049	1	2.44893	0.653803	0.162457	0.128782	0.296301
CATSPER2	5	0.224821	0.137092	0.101021	1.2521	0.957068	1.63808	1	0.937713	0.919089	-0.00608461	0.0475704	0.906315
CBLN3	63	-0.0305812	0.0340203	0.3687	0.969882	0.907319	1.03676	1	68.1547	0.275973	0.000320977	0.0127579	0.98001
CBR1	18	-0.0277004	0.100215	0.782233	0.97268	0.799218	1.18379	1	17.2519	0.437429	-0.0136147	0.0277508	0.630366
CBR3	49	-0.098074	0.0378279	0.00952436	0.906582	0.841797	0.976353	1	38.5311	0.833769	0.0104816	0.0144062	0.470483
CCDC3	22	-0.103412	0.0703397	0.141511	0.901755	0.785623	1.03505	1	12.5511	0.923534	0.0022547	0.019413	0.908697
CCL23	11	-0.0528187	0.112473	0.638633	0.948552	0.76089	1.1825	1	8.91263	0.540415	-0.022494	0.0288588	0.45572
CCL28	7	-0.00989084	0.214143	0.96316	0.990158	0.650762	1.50656	1	4.57979	0.598721	0.0434307	0.059953	0.501279
CCL3L1	14	-0.00636155	0.0466907	0.891625	0.993659	0.906762	1.08888	1	11.0941	0.602936	0.0287307	0.0335887	0.409101
CCL3L3	13	-0.0498336	0.0427497	0.243733	0.951388	0.87492	1.03454	1	10.2055	0.597936	0.0465567	0.039778	0.266567
CCL4	6	0.175039	0.108303	0.106052	1.19129	0.963449	1.47302	1	4.94691	0.422394	-0.0410789	0.0511205	0.466683
CCL4L1	17	-0.045087	0.0367689	0.220114	0.955914	0.889448	1.02735	1	16.3853	0.426408	-0.0470666	0.0320266	0.162329
CCL4L2	12	-0.0222919	0.0651389	0.732185	0.977955	0.860739	1.11113	1	16.8391	0.112725	0.0567089	0.0590399	0.359443
CCL5	5	-0.146861	0.27831	0.597717	0.863414	0.5004	1.48978	1	6.69946	0.152649	-0.0585648	0.0735962	0.484321
CCNA1	17	-0.0904341	0.0763483	0.236218	0.913535	0.786568	1.061	1	18.3586	0.30332	-0.0102749	0.028245	0.721101
CCNB1	5	-0.301672	0.257327	0.241065	0.739581	0.446627	1.22469	1	1.89637	0.754811	-0.00423658	0.0607618	0.948801
CCND1	9	-0.528184	0.193845	0.00643465	0.589675	0.403281	0.862218	1	6.5266	0.588459	-0.0183152	0.0557505	0.752127
CCND2	5	0.046986	0.260177	0.856687	1.04811	0.629417	1.74531	1	5.02499	0.284743	-0.215898	0.12622	0.185703
CCND3	8	-0.337296	0.177157	0.0569183	0.713698	0.504331	1.00998	1	3.88827	0.792552	0.00170852	0.0402532	0.967522
CCNE1	6	-0.108085	0.269347	0.688211	0.897551	0.529403	1.52171	1	7.87747	0.163119	0.0483067	0.0751336	0.555262
CCR1	50	-0.0189426	0.0527398	0.719467	0.981236	0.884872	1.08809	1	68.6409	0.0333976	0.0179614	0.0191357	0.352619
CCR2	25	0.0112832	0.0839956	0.893141	1.01135	0.857831	1.19234	1	23.0073	0.519365	-0.000815617	0.0208422	0.969122
CCR3	63	0.010464	0.0357471	0.769733	1.01052	0.942141	1.08386	1	73.1174	0.157853	-0.0104372	0.0158122	0.511695
CCR4	13	-0.0414429	0.11221	0.711878	0.959404	0.769993	1.19541	1	11.4859	0.487801	0.00926903	0.0303431	0.765708
CCR6	17	0.352823	0.113013	0.00179649	1.42308	1.14033	1.77594	1	15.0779	0.518941	-0.0323995	0.0404404	0.435543
CCR8	4	-0.406345	0.208049	0.0508051	0.66608	0.443029	1.00143	1	4.79513	0.187428	-0.116222	0.0668482	0.224235
CCR9	8	-0.0130705	0.267245	0.960992	0.987015	0.584575	1.66651	1	11.6476	0.112759	0.00617546	0.0704583	0.933009
CCRL2	6	0.36588	0.177661	0.0394531	1.44178	1.01782	2.04234	1	6.20549	0.286734	0.0623622	0.0403042	0.196704
CD101	49	8.79938957917616e-05	0.0492121	0.998573	1.00009	0.90813	1.10136	1	45.5467	0.573928	-0.00154022	0.0139099	0.912303
CD109	8	-0.650271	0.237587	0.00620061	0.521904	0.327606	0.831436	1	4.87654	0.675026	-0.0993921	0.0498029	0.0929775
CD14	26	0.0211577	0.0687356	0.758225	1.02138	0.892647	1.16869	1	26.9508	0.358349	-0.0423347	0.0241405	0.0922489
CD151	73	0.0763051	0.0333362	0.022082	1.07929	1.01103	1.15217	1	88.0069	0.096662	0.00859837	0.0120772	0.478828
CD160	5	0.215494	0.128888	0.0945337	1.24047	0.963555	1.59698	1	0.472906	0.976084	-0.00513686	0.0826056	0.954326
CD163	4	0.430386	0.271444	0.112844	1.53785	0.90335	2.61802	1	1.76455	0.62268	-0.021544	0.0647435	0.770958
CD163L1	13	-0.145809	0.152527	0.339092	0.864322	0.640977	1.16549	1	8.36356	0.756113	0.0162634	0.0396715	0.689711
CD164	14	0.155709	0.112205	0.165225	1.16849	0.937804	1.45591	1	14.5705	0.334927	-0.0293478	0.0391688	0.468132
CD164L2	5	0.0448553	0.155075	0.772391	1.04588	0.771752	1.41737	1	1.08924	0.895976	0.0319594	0.0517315	0.58044
CD177	29	0.00362081	0.0728427	0.960356	1.00363	0.870097	1.15765	1	33.6243	0.213518	0.00939008	0.0292032	0.750275
CD180	5	-0.658505	0.190698	0.000554117	0.517625	0.356197	0.752212	1	4.03341	0.401503	0.0321131	0.0840726	0.727936
CD1A	27	0.0419295	0.0718898	0.559727	1.04282	0.905766	1.20061	1	35.2789	0.105748	0.00241046	0.0180664	0.894928
CD1B	19	0.0462294	0.119716	0.699379	1.04731	0.828272	1.32428	1	11.9809	0.848222	-0.0285933	0.0266979	0.299142
CD1C	10	0.171253	0.208207	0.410787	1.18679	0.789122	1.78486	1	11.1493	0.265614	0.0241285	0.0523239	0.656978
CD1D	4	0.175322	0.322597	0.586805	1.19163	0.633201	2.24255	1	2.11977	0.547924	-0.0560172	0.0976458	0.624099
CD1E	24	0.0592653	0.0912807	0.516168	1.06106	0.887235	1.26893	1	21.2682	0.564712	0.00994921	0.0217513	0.651863
CD200R1	40	-0.0191646	0.0780604	0.806061	0.981018	0.841842	1.1432	1	55.3194	0.0434211	-0.0236011	0.0230045	0.311409
CD207	5	0.136665	0.308838	0.658118	1.14644	0.625842	2.1001	1	6.43738	0.168779	0.1547	0.402213	0.726162
CD209	12	-0.120232	0.136276	0.37763	0.886714	0.678865	1.1582	1	5.50307	0.904383	0.000121654	0.0343651	0.997245
CD22	6	0.0227572	0.313811	0.942189	1.02302	0.553047	1.89236	1	14.3595	0.0134801	-0.00554808	0.0669639	0.93795
CD226	23	0.018334	0.0776406	0.813325	1.0185	0.874729	1.18591	1	22.0432	0.457311	0.0121925	0.0275146	0.662205
CD247	17	0.289766	0.11426	0.0112119	1.33612	1.06803	1.67149	1	23.7286	0.095602	0.00407687	0.03405	0.906284
CD27	11	-0.0283453	0.201715	0.888248	0.972053	0.654616	1.44342	1	18.674	0.0446044	-0.0424855	0.0773746	0.596303
CD274	5	0.00181351	0.172731	0.991623	1.00182	0.714096	1.40546	1	2.91574	0.572024	0.0355551	0.0376857	0.415046
CD300A	16	-0.0189447	0.0806319	0.814245	0.981234	0.837794	1.14923	1	11.9113	0.68573	0.00874641	0.0252304	0.734001
CD300C	56	-0.0363716	0.031698	0.251199	0.964282	0.906196	1.02609	1	51.2504	0.618669	0.0109869	0.0147887	0.460747
CD300E	12	-0.00376306	0.0659704	0.954512	0.996244	0.875408	1.13376	1	10.6037	0.477032	-0.0490778	0.0482237	0.332805
CD300LB	33	-0.00978798	0.0670102	0.883868	0.99026	0.868378	1.12925	1	21.7528	0.913843	-0.01294	0.0177994	0.472686
CD300LD	23	0.108297	0.0548323	0.0482616	1.11438	1.00083	1.24081	1	15.1525	0.855611	-0.00712634	0.0183706	0.701979
CD300LF	19	-0.134682	0.0785592	0.0864541	0.873994	0.749268	1.01948	1	13.4494	0.764213	0.0253332	0.0228704	0.283424
CD302	41	0.145634	0.0572183	0.0109204	1.15677	1.03405	1.29406	1	34.6021	0.711411	0.0183911	0.0193113	0.346784
CD320	26	-0.0592981	0.0833022	0.476562	0.942426	0.800459	1.10957	1	22.4442	0.609981	-0.0118406	0.0224578	0.602868
CD33	18	0.125175	0.0945422	0.1855	1.13335	0.941644	1.36408	1	23.7592	0.126127	-0.0399425	0.0303511	0.206714
CD36	57	-0.0422412	0.0375241	0.260289	0.958639	0.890664	1.0318	1	47.3872	0.786944	-0.0170584	0.015366	0.271767
CD37	22	0.0238124	0.078234	0.760843	1.0241	0.878511	1.19381	1	19.8086	0.533413	0.010236	0.024885	0.685203
CD38	3	-0.676473	0.377889	0.0734315	0.508407	0.242408	1.06629	1	0.784953	0.675382	-0.0430798	0.091666	0.720312
CD3D	4	0.115782	0.253862	0.648331	1.12275	0.682641	1.84661	1	1.69933	0.637083	-0.0269572	0.0553361	0.674312
CD3E	5	0.0688946	0.19375	0.722151	1.07132	0.73282	1.56619	1	0.190319	0.99575	-0.0274742	0.0792744	0.751798
CD3G	3	0.0624081	0.250148	0.802986	1.0644	0.651888	1.73794	1	1.52434	0.466654	0.0180556	0.15272	0.925082
CD4	20	-0.0654052	0.105645	0.535849	0.936688	0.761496	1.15218	1	21.7422	0.297275	0.0092285	0.0274466	0.740582
CD40	42	-0.0597633	0.055078	0.277892	0.941987	0.845594	1.04937	1	35.4715	0.714228	0.00560859	0.0170411	0.743781
CD44	19	-0.109027	0.180461	0.545739	0.896706	0.629562	1.27721	1	40.5151	0.00177504	0.0576032	0.0498716	0.264056
CD47	43	0.0358071	0.0612695	0.558938	1.03646	0.919173	1.1687	1	45.7274	0.320055	0.0208173	0.0161881	0.205672
CD48	14	-0.0336187	0.0875144	0.700867	0.96694	0.814528	1.14787	1	9.84851	0.706273	0.0338917	0.0326088	0.319134
CD5	18	0.29631	0.10557	0.00500425	1.34489	1.09351	1.65405	1	8.11588	0.964006	0.0170989	0.0289422	0.562911
CD52	17	0.222456	0.125648	0.07665	1.24914	0.976466	1.59796	1	27.2446	0.0388433	0.00294235	0.0459395	0.949777
CD53	17	-0.0430088	0.110103	0.696075	0.957903	0.77197	1.18862	1	5.5893	0.991956	0.00548403	0.0297167	0.856059
CD55	76	-0.0342566	0.0372456	0.357704	0.966324	0.898294	1.03951	1	63.1174	0.834364	-0.0184406	0.0115494	0.114602
CD58	3	-0.201307	0.190685	0.291103	0.817662	0.562678	1.18819	1	0.389198	0.823165	-0.0171039	0.0523035	0.798795
CD59	22	0.0571204	0.0452681	0.207011	1.05878	0.968889	1.15702	1	11.1659	0.959457	0.0390166	0.0261291	0.150988
CD6	19	0.120033	0.0959741	0.211051	1.12753	0.934189	1.36089	1	10.3974	0.918161	0.00753027	0.0276422	0.788581
CD63	9	0.0693768	0.220197	0.752711	1.07184	0.696136	1.65031	1	12.4615	0.13177	0.141127	0.0564104	0.0408844
CD69	7	-0.119961	0.207265	0.562737	0.886955	0.590846	1.33146	1	5.20467	0.517843	-0.00716809	0.0503127	0.892271
CD7	5	-0.0178275	0.232991	0.939009	0.98233	0.622202	1.5509	1	5.72714	0.220473	0.121246	0.0672642	0.169251
CD70	4	-0.337884	0.285018	0.235826	0.713278	0.407988	1.24701	1	4.23892	0.236794	0.079459	0.156201	0.661529
CD72	3	0.260056	0.238397	0.275338	1.297	0.812855	2.06952	1	1.57719	0.454482	-0.0976369	0.0981591	0.501698
CD79B	5	0.0501852	0.225226	0.823674	1.05147	0.676206	1.63498	1	0.830724	0.934282	-0.00166265	0.0494545	0.975292
CD81	9	0.141293	0.110787	0.20218	1.15176	0.926957	1.43109	1	5.96226	0.65146	0.0533922	0.0352826	0.173975
CD82	15	0.0450141	0.136906	0.742311	1.04604	0.799857	1.368	1	13.0465	0.522868	-0.0337557	0.0306013	0.289994
CD83	12	-0.282231	0.103871	0.00658533	0.7541	0.615194	0.92437	1	10.8396	0.456799	-0.073208	0.0408856	0.103633
CD84	11	-0.237404	0.139166	0.0880256	0.788672	0.600394	1.03599	1	18.3718	0.0490069	-0.0208353	0.0411733	0.624992
CD86	20	0.123517	0.096415	0.200159	1.13147	0.93664	1.36683	1	15.0733	0.717925	0.0145322	0.0255244	0.576157
CD8A	12	-0.0995222	0.132584	0.452874	0.90527	0.698104	1.17391	1	8.82957	0.63762	0.00379362	0.0335073	0.912099
CD9	39	-0.108074	0.0676863	0.110336	0.897562	0.786047	1.0249	1	47.3351	0.142537	-0.0203227	0.0189456	0.29036
CD93	54	-0.0464205	0.042709	0.27708	0.95464	0.877981	1.03799	1	40.2449	0.901278	-0.0127242	0.0131035	0.33602
CD96	33	-0.00889167	0.0730922	0.903176	0.991148	0.858857	1.14381	1	49.7358	0.0236349	-0.00306102	0.0224194	0.892282
CD97	4	0.3964	0.345449	0.251178	1.48646	0.75527	2.92554	1	5.20208	0.157584	0.123605	0.102962	0.35285
CDA	52	-0.0730961	0.036558	0.045559	0.929511	0.865239	0.998559	1	43.3587	0.767655	-0.0130776	0.0136534	0.342759
CDC25B	26	0.0255312	0.0645074	0.692262	1.02586	0.904021	1.16412	1	18.4184	0.824124	0.00966711	0.0184113	0.604356
CDC42	41	0.135434	0.0588451	0.021362	1.14503	1.0203	1.28501	1	41.0994	0.4222	0.0132202	0.017217	0.447195
CDC42BPA	8	0.299608	0.193537	0.121606	1.34933	0.923371	1.97179	1	2.14178	0.951578	-0.000898728	0.0529263	0.987003
CDC42BPB	28	-0.0633987	0.0729596	0.384871	0.938569	0.813508	1.08286	1	27.2764	0.448961	0.00338522	0.0221954	0.879955
CDC7	60	-0.037838	0.0439839	0.389641	0.962869	0.883339	1.04956	1	82.4397	0.0236399	-0.0054201	0.0178824	0.762901
CDCP1	5	0.0641532	0.211658	0.761815	1.06626	0.704197	1.61446	1	3.49059	0.479311	0.0319455	0.0536605	0.593545
CDH1	20	-0.0861766	0.119215	0.469761	0.917432	0.726267	1.15892	1	28.9027	0.0675304	-0.0680455	0.0326011	0.0513591
CDH13	8	-0.277751	0.182635	0.128311	0.757486	0.529557	1.08352	1	2.77896	0.90467	0.0400021	0.0471301	0.428572
CDH2	51	0.000680606	0.0552249	0.990167	1.00068	0.898022	1.11507	1	56.7221	0.238769	0.0219618	0.0182398	0.234353
CDK10	50	-0.0164114	0.0402312	0.683328	0.983723	0.909132	1.06443	1	49.2849	0.461719	-0.0323663	0.0142783	0.0279454
CDK11A	4	-0.209595	0.102804	0.0414715	0.810913	0.662927	0.991933	1	2.03286	0.565615	0.0361073	0.0381648	0.443966
CDK11B	6	0.143467	0.0706237	0.0422108	1.15427	1.00506	1.32563	1	3.11228	0.68268	-0.00214682	0.0586461	0.972553
CDK12	16	-0.11555	0.098789	0.242138	0.890876	0.734052	1.08121	1	20.036	0.170555	0.00611523	0.028104	0.830885
CDK13	15	0.123537	0.0994377	0.214104	1.13149	0.931126	1.37497	1	6.70029	0.945649	0.0139976	0.0385804	0.722572
CDK19	11	0.269757	0.145945	0.0645517	1.30965	0.983837	1.74335	1	2.88066	0.984095	0.0214274	0.0325663	0.527031
CDK5R1	73	-0.0459934	0.033987	0.175972	0.955048	0.893501	1.02084	1	65.9403	0.678638	0.00803408	0.0124361	0.520342
CDK9	3	0.418986	0.243308	0.0850625	1.52042	0.943746	2.44947	1	1.40359	0.495694	0.0551478	0.0500523	0.469189
CDKL1	33	0.0191646	0.0478987	0.689079	1.01935	0.928006	1.11968	1	26.127	0.757959	-0.0130362	0.0203745	0.526985
CDKN1A	14	-0.209412	0.123235	0.0892643	0.811061	0.637021	1.03265	1	10.0867	0.686829	0.0288074	0.0294874	0.347883
CECR1	17	-0.0507413	0.0835844	0.543807	0.950525	0.806891	1.11973	1	21.6045	0.156426	-0.0165596	0.0317739	0.609857
CEL	4	0.267502	0.222126	0.228481	1.3067	0.845468	2.01954	1	0.323531	0.955544	0.0272708	0.0794302	0.764081
CELA1	25	-0.110657	0.0472105	0.0190829	0.895246	0.816124	0.982039	1	22.8419	0.529145	-0.0215707	0.028065	0.449953
CELSR1	7	-0.0828799	0.170955	0.627815	0.920462	0.658393	1.28684	1	13.0033	0.0429831	-0.0166638	0.0618327	0.798315
CELSR2	18	-0.143582	0.13257	0.278777	0.86625	0.668032	1.12328	1	25.8543	0.077156	-0.0706092	0.0385625	0.0857827
CELSR3	6	-0.31945	0.181043	0.0776477	0.726549	0.509516	1.03603	1	8.11553	0.149983	-0.0612571	0.0383988	0.185879
CES1	30	-0.00438973	0.0284464	0.87736	0.99562	0.941628	1.05271	1	31.9534	0.321923	0.00812714	0.0196102	0.681714
CETP	7	0.216152	0.178463	0.225825	1.24129	0.874908	1.7611	1	2.82483	0.83049	-0.0103024	0.0454091	0.829501
CFD	58	-0.0167514	0.0306951	0.585248	0.983388	0.92597	1.04437	1	43.8672	0.898997	-0.0215004	0.0132134	0.109315
CFH	4	0.0397423	0.476143	0.93348	1.04054	0.409222	2.64582	1	3.45695	0.326388	0.00136311	0.172148	0.994401
CHGB	16	0.10464	0.0771244	0.174855	1.11031	0.954542	1.2915	1	3.69651	0.998574	0.014025	0.0247187	0.579439
CHI3L1	37	0.0886972	0.0479025	0.0640805	1.09275	0.994822	1.20032	1	37.2834	0.409852	0.00839063	0.0163798	0.611691
CHI3L2	54	0.0685828	0.0367845	0.0622585	1.07099	0.996491	1.15106	1	37.5126	0.946928	-0.00149699	0.0135819	0.912659
CHIT1	7	-0.413844	0.183704	0.0242734	0.661104	0.461209	0.947637	1	5.91492	0.432788	-0.0934234	0.107479	0.424476
CHL1	6	0.488545	0.222183	0.0278892	1.62994	1.0545	2.51941	1	5.09125	0.404846	-0.148178	0.0760122	0.123042
CHRFAM7A	10	-0.00533399	0.0680409	0.937515	0.99468	0.870494	1.13658	1	2.91283	0.967651	0.014941	0.033322	0.665772
CHRNA10	4	0.168044	0.266425	0.528213	1.18299	0.70177	1.99419	1	3.36981	0.338044	0.0693742	0.0770284	0.462837
CHRNA2	5	-0.380898	0.244979	0.119989	0.683248	0.422716	1.10435	1	3.59294	0.463888	0.0379313	0.0897362	0.700984
CHRNB1	18	-0.224604	0.104411	0.0314638	0.798832	0.650997	0.980239	1	25.5421	0.0832178	-0.041004	0.0312676	0.208235
CHRNB2	4	-0.335388	0.21099	0.111926	0.71506	0.472873	1.08129	1	0.578792	0.90127	0.0170485	0.101282	0.881809
CHRNE	7	0.126438	0.132475	0.339865	1.13478	0.875279	1.47122	1	4.62183	0.593146	0.020216	0.0295681	0.524551
CHST10	6	-0.0757137	0.260682	0.771476	0.927082	0.556187	1.54531	1	1.82901	0.872263	-0.0316427	0.0484876	0.549622
CHST11	10	0.058878	0.20432	0.77322	1.06065	0.71064	1.58304	1	10.4015	0.318973	-0.00751465	0.0550215	0.89474
CHST12	6	0.206542	0.22794	0.364871	1.22942	0.786454	1.92188	1	5.29694	0.380726	0.0825196	0.109478	0.492937
CHST13	80	0.0488555	0.0245164	0.0462869	1.05007	1.0008	1.10176	1	81.7799	0.392993	0.00248071	0.012771	0.846489
CHST2	8	-0.0346584	0.198439	0.861351	0.965935	0.654686	1.42516	1	6.71631	0.459003	-0.122574	0.0631272	0.100205
CHST8	4	0.331461	0.250251	0.185331	1.393	0.852971	2.27494	1	0.205869	0.976636	0.0341104	0.0913954	0.744831
CHSY1	23	0.00242039	0.0526289	0.963318	1.00242	0.904175	1.11135	1	21.5011	0.489979	-0.00209421	0.0177483	0.907193
CHUK	3	0.502617	0.242972	0.0385822	1.65304	1.02674	2.66137	1	0.893819	0.639602	-0.00928337	0.0399209	0.854543
CILP	3	0.310703	0.330093	0.346572	1.36438	0.714424	2.60566	1	2.72402	0.256145	-0.317341	0.198111	0.355288
CISD1	71	0.122132	0.0341851	0.000353365	1.1299	1.05668	1.2082	1	51.4483	0.953038	0.0124776	0.0124786	0.320843
CKLF	4	0.525463	0.241432	0.029522	1.69124	1.05365	2.71467	1	2.29854	0.512801	-0.0827978	0.0551668	0.272196
CLCF1	6	0.208409	0.253433	0.410882	1.23172	0.749522	2.02413	1	6.7684	0.238443	-0.0191179	0.0617716	0.772399
CLCN1	18	-0.044454	0.0926242	0.631271	0.95652	0.79772	1.14693	1	14.651	0.620602	-0.00883132	0.0228927	0.704748
CLCN3	4	0.0886987	0.696924	0.898725	1.09275	0.278796	4.28307	1	12.0361	0.00726049	-0.00752611	0.233255	0.977191
CLEC10A	16	-0.0157194	0.0761413	0.836439	0.984404	0.847931	1.14284	1	13.8128	0.539769	0.0161857	0.0257242	0.539349
CLEC11A	10	0.00952575	0.0888771	0.914647	1.00957	0.848171	1.20169	1	11.8452	0.222179	0.0247479	0.0255163	0.360509
CLEC3B	28	0.185002	0.0954538	0.0526068	1.20322	0.997915	1.45077	1	29.9555	0.316155	0.0265409	0.0242325	0.283444
CLEC4C	67	-0.0215947	0.0312935	0.49015	0.978637	0.920416	1.04054	1	55.4557	0.819351	-0.00987617	0.0120766	0.416464
CLK4	36	-0.0372095	0.0492104	0.449571	0.963474	0.874886	1.06103	1	25.2634	0.887183	-0.0220262	0.0175648	0.218395
CLSTN1	10	-0.134718	0.140711	0.338359	0.873962	0.663311	1.15151	1	6.14772	0.725048	0.0147956	0.0295022	0.62952
CMKLR1	41	-0.0793422	0.0633419	0.21035	0.923724	0.815877	1.04583	1	70.9213	0.00185666	-0.0132918	0.0238538	0.580563
CNGA1	12	0.13281	0.156441	0.39591	1.14203	0.840453	1.55183	1	18.7076	0.0665478	0.0711623	0.029023	0.0341451
CNGA4	3	-0.0999684	0.183875	0.586664	0.904866	0.631055	1.29748	1	0.897229	0.638512	0.0444128	0.048347	0.526985
CNP	10	-0.0822157	0.0911687	0.367164	0.921073	0.770353	1.10128	1	1.38124	0.997936	0.00649599	0.0529898	0.905456
CNR1	22	0.0271903	0.0895468	0.761399	1.02756	0.862154	1.22471	1	22.6144	0.364879	-0.0438949	0.0256666	0.102699
CNR2	5	0.39037	0.250893	0.119727	1.47753	0.903589	2.41602	1	4.5752	0.333723	-0.442637	0.23495	0.156082
CNTNAP3	3	0.05922	0.0760886	0.43639	1.06101	0.91401	1.23165	1	2.24967	0.324706	0.0885666	0.062473	0.391093
COCH	9	-0.102053	0.118287	0.388271	0.902981	0.716128	1.13859	1	14.3796	0.0723926	0.0139528	0.0544407	0.805092
COL10A1	4	0.51397	0.500353	0.304319	1.67192	0.627054	4.45783	1	9.95153	0.0189826	0.0985419	0.0521717	0.199515
COL11A2	9	-0.275247	0.134945	0.0413804	0.759384	0.5829	0.989303	1	18.4568	0.0180506	-0.0816386	0.029296	0.0270372
COL13A1	8	-0.389567	0.232053	0.093194	0.67735	0.429819	1.06743	1	6.25687	0.510096	0.0247789	0.0581478	0.684872
COL17A1	5	0.0642173	0.187006	0.7313	1.06632	0.739105	1.53841	1	1.20968	0.876502	-0.0487584	0.0464946	0.371355
COL18A1	50	-0.0283208	0.0394626	0.472966	0.972076	0.899724	1.05025	1	41.897	0.754017	0.00658344	0.014342	0.648283
COL19A1	3	0.255867	0.29592	0.387231	1.29158	0.723152	2.30682	1	1.54871	0.461001	-0.117197	0.108356	0.475058
COL23A1	16	-0.0666226	0.087892	0.448447	0.935548	0.787501	1.11143	1	11.01	0.751884	0.0443823	0.0357741	0.235132
COL24A1	4	-0.319361	0.465033	0.49224	0.726613	0.292052	1.80779	1	3.64261	0.302732	-0.0373693	0.0973052	0.737932
COL26A1	34	-0.0517558	0.0544746	0.342066	0.949561	0.853401	1.05656	1	37.3237	0.276953	0.0591784	0.026426	0.0322081
COL27A1	5	0.0963892	0.349821	0.782902	1.10119	0.554738	2.18592	1	5.65411	0.226511	-0.0911131	0.12681	0.524351
COL4A1	10	0.0734916	0.138656	0.596092	1.07626	0.820145	1.41235	1	9.35995	0.404733	-0.0329216	0.0368112	0.39725
COL4A3	3	0.310612	0.318194	0.328978	1.36426	0.731216	2.54536	1	1.81165	0.404208	-0.0451643	0.144107	0.806651
COL5A2	5	0.573966	0.326473	0.0787334	1.77529	0.936205	3.36643	1	5.08584	0.278602	-0.036479	0.0510603	0.526534
COL5A3	33	0.0428792	0.0815023	0.598811	1.04381	0.889705	1.22461	1	53.5166	0.00992701	0.0518623	0.0224563	0.0277452
COL6A1	27	-0.0125965	0.0947149	0.894198	0.987482	0.820175	1.18892	1	40.4121	0.035527	0.0178692	0.0286559	0.538553
COL6A2	36	0.00438863	0.0926706	0.962228	1.0044	0.837574	1.20445	1	60.6525	0.00456174	0.0379435	0.0251317	0.140336
COL6A3	5	0.159191	0.281378	0.571562	1.17256	0.675494	2.0354	1	10.3705	0.0346277	-0.0543945	0.0709762	0.499236
COL7A1	3	-0.990477	0.483578	0.040538	0.3714	0.14395	0.958234	1	0.158949	0.923601	-0.00771588	0.130688	0.962457
COL9A2	10	-0.115697	0.166324	0.486672	0.890745	0.642948	1.23405	1	9.19926	0.419088	0.0080914	0.044787	0.861124
COL9A3	32	-0.0914746	0.0353257	0.00961258	0.912585	0.851536	0.978009	1	25.8754	0.727273	-0.0108376	0.0165308	0.517079
COLQ	22	-0.141054	0.0815491	0.0836879	0.868443	0.740159	1.01896	1	8.38141	0.993304	-0.0239107	0.0218824	0.287517
COMT	15	-0.271487	0.094713	0.00415151	0.762246	0.633102	0.917733	1	13.384	0.496533	-0.0083749	0.0256668	0.749396
COPA	10	0.372561	0.1972	0.0588576	1.45145	0.986146	2.13629	1	9.85518	0.362336	0.0233006	0.0425318	0.59875
CORIN	41	0.139183	0.0560681	0.01305	1.14933	1.02972	1.28284	1	42.1324	0.378811	0.0142287	0.0158326	0.37433
CPA3	9	-0.0686156	0.178282	0.700333	0.933685	0.65833	1.32421	1	4.55252	0.804156	-0.0628697	0.0374188	0.136815
CPA5	39	0.0736051	0.0367214	0.0450252	1.07638	1.00163	1.15671	1	41.6366	0.31543	0.00481744	0.0166166	0.773498
CPAMD8	18	0.115711	0.120966	0.33879	1.12267	0.885696	1.42305	1	35.3995	0.00551106	0.0396551	0.031694	0.228852
CPM	8	0.0574574	0.212943	0.787294	1.05914	0.697739	1.60773	1	8.22909	0.312827	0.0409284	0.0680565	0.56959
CPQ	28	-0.00168491	0.0585602	0.977046	0.998317	0.890063	1.11974	1	25.928	0.522598	0.014472	0.0180554	0.430088
CPT1A	20	0.131454	0.0973981	0.177125	1.14049	0.942287	1.38037	1	14.7243	0.739951	-0.00699168	0.0235819	0.770254
CPT1B	19	0.00301018	0.0453904	0.947125	1.00301	0.917636	1.09634	1	12.3846	0.826758	0.0116146	0.0237101	0.630496
CPT2	12	-0.116726	0.128861	0.365027	0.889829	0.691222	1.1455	1	9.65689	0.561489	-0.0443979	0.0350214	0.233614
CPXM1	4	-0.195461	0.30781	0.525425	0.822456	0.449883	1.50358	1	1.3051	0.727923	0.0476438	0.0732278	0.582049
CR1	6	-0.295392	0.144616	0.0410919	0.74424	0.560549	0.988126	1	4.03572	0.544284	-0.00742975	0.036284	0.847752
CR1L	8	-0.225307	0.112675	0.0455417	0.798271	0.640087	0.995546	1	8.63252	0.280127	-0.0369554	0.0456667	0.449268
CR2	6	-0.553734	0.226556	0.0145199	0.5748	0.368696	0.896117	1	2.21323	0.818923	0.0568334	0.0849172	0.539965
CRB2	4	-0.0388984	0.247362	0.875046	0.961848	0.592309	1.56194	1	2.56382	0.463868	-0.171607	0.141624	0.349356
CREG1	21	0.166297	0.0740011	0.0246258	1.18092	1.02148	1.36525	1	22.4468	0.316769	0.00326058	0.0239366	0.893082
CRELD2	25	0.0500839	0.0540328	0.353969	1.05136	0.945709	1.16881	1	25.2474	0.392415	0.0187754	0.0241777	0.445332
CRHR2	3	0.0985213	0.291967	0.735785	1.10354	0.622673	1.95576	1	1.66815	0.434275	-0.166452	0.136726	0.43778
CRIM1	12	-0.45926	0.135032	0.000671084	0.631751	0.484847	0.823166	1	5.33234	0.91401	-0.0148677	0.0370295	0.696491
CRISP2	7	-0.237507	0.256595	0.354649	0.788592	0.476908	1.30398	1	11.7539	0.0676898	-0.00414887	0.0752173	0.958148
CRISP3	7	0.011105	0.20653	0.957119	1.01117	0.674561	1.51574	1	8.98323	0.174523	-0.0983463	0.0481239	0.0964249
CRTAM	16	0.101681	0.0947791	0.283352	1.10703	0.919352	1.33302	1	13.5165	0.562471	-0.0201196	0.0277579	0.4805
CRTAP	10	-0.13852	0.215002	0.519397	0.870645	0.571253	1.32695	1	13.8482	0.127828	-0.018212	0.0494613	0.722271
CRY2	28	0.19332	0.0626824	0.00204156	1.21327	1.073	1.37187	1	22.3463	0.719579	0.0436058	0.0186302	0.0271981
CSF1R	27	0.110354	0.0850499	0.194452	1.11667	0.945214	1.31923	1	25.2891	0.502663	0.0195438	0.0219575	0.381912
CSF2RB	6	-0.2971	0.220568	0.177988	0.74297	0.482192	1.14478	1	1.02769	0.960302	0.0150666	0.060229	0.81479
CSF3R	3	0.000872786	0.264765	0.99737	1.00087	0.595671	1.68171	1	0.0626234	0.969173	0.00585839	0.0556735	0.933256
CSK	25	-0.274712	0.0930883	0.00316651	0.759791	0.633076	0.911869	1	46.2989	0.00407484	-0.0686528	0.0311705	0.0379225
CSNK1D	13	0.103313	0.0874686	0.237546	1.10884	0.934143	1.3162	1	18.2642	0.1079	-0.0419011	0.0398685	0.315808
CSNK1E	25	-0.0261918	0.0759344	0.73015	0.974148	0.839437	1.13048	1	18.1976	0.793319	0.0176868	0.0209102	0.406353
CSNK1G1	10	0.135755	0.242139	0.575036	1.1454	0.712599	1.84107	1	29.1582	0.000609406	0.0443624	0.0786328	0.5881
CSNK1G2	8	-0.0456558	0.147428	0.756802	0.955371	0.715614	1.27545	1	4.41922	0.730421	-0.0143292	0.0781534	0.860564
CSNK1G3	6	-0.0639509	0.25913	0.80507	0.938051	0.564483	1.55884	1	6.54228	0.256967	-0.0565329	0.038542	0.216327
CSNK2A2	3	0.249042	0.43994	0.571339	1.2828	0.541593	3.03838	1	0.0712311	0.965011	0.0346611	0.132932	0.837621
CST3	41	-0.0518894	0.0465991	0.265481	0.949434	0.86656	1.04023	1	26.7659	0.945985	-0.00913879	0.0147526	0.539209
CTBS	24	0.154958	0.072738	0.0331416	1.16761	1.01247	1.34652	1	14.4491	0.913285	0.00217065	0.0210918	0.918963
CTGF	10	0.0391769	0.143424	0.784734	1.03995	0.785108	1.37752	1	7.23265	0.612911	-0.0447955	0.0313848	0.191339
CTLA4	7	-0.492484	0.191081	0.00995598	0.611106	0.420209	0.888727	1	3.5762	0.733806	0.0910999	0.0654611	0.222762
CTNNB1	18	0.231774	0.0868585	0.00762101	1.26084	1.06346	1.49484	1	19.7568	0.286855	0.00675725	0.031313	0.831873
CTRC	9	-0.055466	0.109194	0.611482	0.946044	0.763772	1.17182	1	10.9341	0.205459	-0.0549494	0.0660424	0.432854
CTSA	10	-0.492635	0.149909	0.00101536	0.611014	0.455456	0.819702	1	9.19775	0.419224	-0.0683948	0.0408825	0.132873
CTSB	58	0.051927	0.0494228	0.29341	1.0533	0.956053	1.16044	1	41.3837	0.940457	-0.00570456	0.0134567	0.673249
CTSC	53	-0.058448	0.040584	0.149818	0.943227	0.871105	1.02132	1	53.928	0.400519	-0.00837282	0.0156169	0.594193
CTSD	10	0.0962335	0.12743	0.450138	1.10102	0.857675	1.4134	1	3.6055	0.93541	-0.00380539	0.029332	0.899979
CTSF	41	-0.0433985	0.0470778	0.356609	0.95753	0.87313	1.05009	1	38.1855	0.552157	0.000388936	0.0207288	0.985126
CTSG	30	0.0357348	0.0787756	0.650097	1.03638	0.888105	1.20941	1	21.2682	0.849191	0.00156748	0.0223871	0.944678
CTSH	35	0.0486864	0.0484803	0.315257	1.04989	0.954722	1.15455	1	46.2463	0.0784415	0.0282136	0.0183292	0.133273
CTSS	26	-0.0717543	0.0784914	0.360628	0.93076	0.798039	1.08555	1	34.9608	0.0889145	-0.0643617	0.0234792	0.0113757
CTSW	55	-0.0791458	0.0434412	0.068469	0.923905	0.848496	1.00602	1	63.8842	0.168059	-0.016884	0.0149018	0.262304
CTSZ	19	0.293311	0.14544	0.043725	1.34086	1.00828	1.78313	1	35.1092	0.00915766	-0.0406569	0.0356162	0.269476
CX3CR1	25	0.0834191	0.137976	0.545452	1.087	0.829432	1.42455	1	46.6656	0.00367897	0.0469346	0.0313764	0.148288
CXCL1	14	0.0922506	0.0967042	0.340111	1.09664	0.907293	1.3255	1	10.3589	0.664358	-0.0163692	0.0253913	0.531269
CXCL10	12	0.0139728	0.190055	0.941393	1.01407	0.698699	1.47179	1	20.5813	0.0379782	0.0615355	0.0410457	0.164713
CXCL16	36	-0.054472	0.0528811	0.302971	0.946985	0.853748	1.0504	1	25.3527	0.884622	-0.00688115	0.01816	0.707105
CXCL5	37	-0.0560637	0.055791	0.31495	0.945479	0.847543	1.05473	1	25.5059	0.90353	-0.0032578	0.0159158	0.839
CXCL6	3	-0.217617	0.455163	0.632574	0.804434	0.329646	1.96306	1	4.08776	0.129525	0.000360155	0.218425	0.99895
CXCL9	5	0.110861	0.249804	0.657192	1.11724	0.684714	1.82299	1	1.73015	0.785233	-0.0287974	0.0676625	0.699083
CXCR1	27	-0.0601669	0.0766937	0.432742	0.941607	0.81019	1.09434	1	28.8584	0.317563	-0.00421367	0.0288994	0.885245
CXCR2	18	0.0712002	0.105375	0.499243	1.0738	0.873423	1.32014	1	23.4019	0.136619	-0.0144635	0.0370792	0.701628
CXCR6	24	-0.0884514	0.0792461	0.264353	0.915348	0.783665	1.06916	1	23.4576	0.434333	0.0321576	0.0222969	0.163319
CYB5D2	18	0.0794112	0.0876748	0.365069	1.08265	0.911712	1.28564	1	18.6795	0.347236	0.0437857	0.0252848	0.102558
CYB5R3	29	-0.178856	0.0606203	0.00317323	0.836226	0.742545	0.941726	1	16.0461	0.965132	-0.00104265	0.0171108	0.95186
CYP21A2	17	-0.348985	0.127402	0.00615787	0.705403	0.54953	0.905491	1	84.4709	2.57687716005137e-11	-0.0689449	0.0432787	0.132
CYP24A1	6	-0.280346	0.203376	0.16806	0.755522	0.507143	1.12555	1	2.69986	0.74614	-0.0172657	0.0711379	0.82017
CYP26B1	42	-0.0192487	0.0397967	0.628616	0.980935	0.907329	1.06051	1	30.9301	0.873591	-0.0077449	0.0155937	0.622141
CYP27A1	72	-0.0105075	0.0264046	0.690673	0.989548	0.939638	1.04211	1	68.4679	0.563134	0.0212037	0.0165641	0.204737
CYP2C8	5	-0.38655	0.245135	0.114822	0.679397	0.420204	1.09847	1	4.0916	0.393751	-0.0457728	0.0649598	0.531816
CYP2D6	24	-0.0995734	0.0711701	0.161786	0.905223	0.787362	1.04073	1	14.9891	0.895024	0.0133617	0.0264318	0.618224
CYP2E1	9	0.019542	0.163257	0.90472	1.01973	0.740491	1.40428	1	5.60161	0.691758	-0.035345	0.0511204	0.511582
CYP2J2	5	-0.20277	0.185604	0.274619	0.816466	0.567478	1.1747	1	2.04032	0.728343	-0.00653674	0.0418388	0.885768
CYP2R1	3	-0.233319	0.393095	0.552817	0.791901	0.36649	1.71112	1	0.341731	0.842935	-0.0643903	0.114743	0.674446
CYP2S1	43	0.135563	0.047872	0.00462893	1.14518	1.04262	1.25784	1	31.6488	0.877772	0.0164628	0.0145003	0.262824
CYP2U1	16	-0.201774	0.111605	0.0706171	0.817279	0.656705	1.01712	1	5.95475	0.980498	-0.0252389	0.0209285	0.247821
CYP4F12	38	-0.120939	0.060801	0.0466905	0.886088	0.786542	0.998232	1	29.7779	0.794591	0.0273628	0.0199524	0.178737
CYP4F2	3	-0.488802	0.347175	0.159149	0.613361	0.310595	1.21126	1	0.228549	0.892013	-0.047123	0.10457	0.730466
CYP4F22	32	0.019566	0.0522917	0.708278	1.01976	0.92042	1.12982	1	22.9684	0.850281	0.00442298	0.0141244	0.756337
CYP4F3	29	-0.0151986	0.0648085	0.814585	0.984916	0.867428	1.11832	1	18.9613	0.899327	-0.0116898	0.0186803	0.536712
CYP4V2	55	-0.0288776	0.0382356	0.450096	0.971535	0.901388	1.04714	1	48.8821	0.671558	0.0208026	0.0137951	0.1375
CYP51A1	11	-0.155022	0.0820385	0.0588076	0.856396	0.729192	1.00579	1	15.1842	0.125488	-0.00105262	0.0702037	0.988364
CYTL1	21	0.0929127	0.0808023	0.250194	1.09737	0.936637	1.28568	1	16.021	0.715319	0.00472742	0.0162268	0.773952
DAGLA	3	-0.415995	0.388961	0.284843	0.659684	0.307784	1.41392	1	3.9	0.142274	-0.51077	0.287245	0.326137
DAGLB	49	0.0581358	0.053229	0.274753	1.05986	0.954858	1.17641	1	65.5785	0.046598	-0.0209283	0.0177618	0.244619
DAPK1	53	-0.0112001	0.0390108	0.774033	0.988862	0.916071	1.06744	1	58.6343	0.245243	0.00183491	0.0175134	0.916968
DAPK2	11	0.293886	0.145455	0.0433365	1.34163	1.00883	1.78422	1	5.11236	0.883547	0.0362875	0.0513722	0.497838
DARC	15	-0.178747	0.0915648	0.0509218	0.836317	0.698923	1.00072	1	12.2235	0.58836	-0.00156337	0.0365756	0.966556
DCK	4	0.016418	0.299603	0.956299	1.01655	0.565071	1.82876	1	8.9193	0.0303833	-0.111438	0.0529024	0.169753
DCLK2	29	-0.182668	0.0724554	0.0116986	0.833045	0.722758	0.96016	1	31.14	0.310897	-0.0212211	0.0234092	0.372674
DCPS	35	-0.0363278	0.0552432	0.510797	0.964324	0.865365	1.0746	1	28.6169	0.728657	-0.00610316	0.0205003	0.767791
DDO	31	0.084642	0.0608801	0.164436	1.08833	0.965912	1.22626	1	25.7038	0.690162	0.00649119	0.0222455	0.772519
DDOST	10	0.337798	0.151432	0.0257013	1.40186	1.04184	1.88628	1	3.95769	0.914175	0.00954341	0.0310435	0.766374
DDR1	27	0.0917552	0.0896227	0.305932	1.0961	0.919518	1.30658	1	64.9422	3.50904267918471e-05	-0.00222586	0.0346751	0.949328
DEAF1	22	0.0488295	0.0807208	0.545233	1.05004	0.896387	1.23003	1	19.9689	0.523229	0.0536071	0.0301829	0.0909381
DEFA3	27	0.0446878	0.0438102	0.307713	1.0457	0.959656	1.13946	1	37.9713	0.0609333	0.053742	0.0255467	0.0456344
DEFA4	3	0.283804	0.186512	0.128099	1.32817	0.921494	1.91433	1	4.35361	0.113403	0.128083	0.0625566	0.289236
DERL1	7	0.336804	0.248819	0.17586	1.40047	0.85995	2.28072	1	7.90387	0.245231	0.146744	0.0648347	0.0730435
DGAT1	24	-0.0055531	0.0384158	0.885064	0.994462	0.922334	1.07223	1	11.0488	0.982685	-0.00834037	0.0242816	0.734494
DGCR6	4	0.28849	0.198302	0.145726	1.33441	0.904672	1.96828	1	4.09978	0.25089	0.165349	0.142805	0.366508
DHFR	48	-0.0129239	0.0245558	0.598674	0.987159	0.940773	1.03583	1	30.4439	0.970762	-0.0078519	0.0176642	0.658758
DHFRL1	8	-0.121022	0.20043	0.545971	0.886015	0.598179	1.31235	1	10.0813	0.184013	0.0120251	0.0582559	0.843291
DHODH	7	0.269892	0.340559	0.428071	1.30982	0.671929	2.5533	1	14.5916	0.0236827	-0.00468777	0.0985019	0.963885
DHRS1	62	0.039846	0.0390313	0.307315	1.04065	0.964008	1.12339	1	44.1169	0.949074	-0.00214478	0.0124778	0.864104
DHRS12	26	-0.0145679	0.0620335	0.814333	0.985538	0.872709	1.11295	1	23.2	0.565885	0.00427208	0.0222596	0.849419
DHRS13	6	0.432113	0.165494	0.00902661	1.54051	1.11376	2.13077	1	0.750343	0.980092	0.000473255	0.0495881	0.992842
DHRS3	14	-0.0249548	0.12155	0.837334	0.975354	0.768593	1.23774	1	12.4643	0.489989	0.0301177	0.0366303	0.426995
DHRS4	12	0.0920164	0.192207	0.632126	1.09638	0.752233	1.59798	1	30.2429	0.00145117	-0.109786	0.08428	0.221901
DHRS4L2	15	0.0563507	0.0840132	0.502388	1.05797	0.897345	1.24734	1	29.6788	0.00844774	0.0164971	0.0514475	0.753565
DHRS7	20	-0.113478	0.0932388	0.223578	0.892724	0.743619	1.07173	1	27.6687	0.0900162	-0.00980024	0.0243781	0.69241
DHRS7B	8	-0.440212	0.203461	0.0304935	0.6439	0.432145	0.959418	1	2.83817	0.899558	-0.024819	0.05147	0.646748
DHRS9	29	0.0195809	0.0562218	0.72763	1.01977	0.91337	1.13857	1	19.3638	0.886535	0.0195305	0.0291927	0.509163
DKK3	44	-0.0550143	0.0412004	0.181782	0.946472	0.873046	1.02607	1	49.6142	0.226413	-0.0180057	0.0175378	0.310446
DLK1	8	-0.355397	0.208933	0.0889424	0.700895	0.465378	1.0556	1	9.98141	0.18963	0.161398	0.0582375	0.0323636
DMPK	21	-0.156395	0.0887336	0.0779803	0.855221	0.718699	1.01768	1	15.1798	0.766028	-0.00912898	0.0249788	0.718798
DNASE1	7	0.0249926	0.118428	0.83286	1.02531	0.812916	1.29319	1	7.38777	0.28647	0.0881406	0.0669112	0.244879
DNASE1L3	19	-0.109814	0.0657107	0.094688	0.896001	0.787724	1.01916	1	19.8134	0.343421	0.0143104	0.0293184	0.631713
DNMT1	8	-0.0517487	0.172606	0.764323	0.949567	0.677019	1.33184	1	10.6778	0.153302	-0.04314	0.0612044	0.507327
DNMT3A	5	-0.0511976	0.272559	0.851002	0.950091	0.556876	1.62096	1	0.513303	0.972193	-0.0316115	0.0643937	0.657157
DNPEP	4	0.0165895	0.19744	0.933038	1.01673	0.690463	1.49716	1	5.59377	0.133137	0.00591613	0.0782974	0.946647
DPEP2	18	-0.0524835	0.108387	0.628227	0.94887	0.767266	1.17346	1	28.9655	0.0348451	0.0339523	0.0454066	0.465466
DPEP3	20	0.110495	0.0835127	0.185805	1.11683	0.9482	1.31545	1	28.4592	0.0749808	0.0103527	0.0299784	0.733842
DPP4	4	0.156787	0.298434	0.599329	1.16975	0.651718	2.09954	1	5.04961	0.1682	0.130142	0.14091	0.453206
DPP7	14	0.317331	0.0995215	0.00142982	1.37346	1.13006	1.66928	1	18.13	0.152646	-0.0136838	0.0335848	0.69086
DPP8	5	0.406921	0.183172	0.0263158	1.50219	1.04907	2.15101	1	1.89755	0.754595	0.060294	0.0532773	0.340044
DPP9	9	-0.0758498	0.111175	0.495076	0.926955	0.745461	1.15264	1	5.17032	0.739227	-0.0538151	0.0343696	0.161383
DPYD	26	-0.0306221	0.0785016	0.696476	0.969842	0.831532	1.13116	1	33.0985	0.128624	0.00769272	0.0216691	0.725684
DRAXIN	11	0.183954	0.0819394	0.0247685	1.20196	1.02363	1.41136	1	12.698	0.241048	0.0260384	0.0426944	0.557025
DRD4	9	0.250704	0.165688	0.130252	1.28493	0.92863	1.77794	1	8.49074	0.387058	0.0286536	0.0456978	0.550539
DST	8	-0.115978	0.266202	0.663071	0.890495	0.528488	1.50047	1	12.1599	0.0954206	-0.113291	0.060685	0.11116
DSTYK	62	-0.0232222	0.035813	0.516708	0.977045	0.910815	1.04809	1	64.0122	0.371263	-0.020527	0.0181531	0.262651
DUSP3	14	-0.168087	0.113581	0.138901	0.84528	0.67658	1.05604	1	10.4279	0.658624	-0.0114976	0.0262701	0.669401
DUT	11	0.0877094	0.102593	0.392591	1.09167	0.892818	1.33481	1	6.49598	0.772016	0.0198524	0.0406984	0.63736
DYRK4	24	0.0669334	0.0895829	0.454963	1.06922	0.897045	1.27445	1	21.2986	0.562857	0.00123867	0.0260848	0.962554
EBPL	48	0.0721948	0.0342949	0.0352811	1.07486	1.00499	1.1496	1	28.5378	0.984681	-0.00304564	0.0148772	0.838696
ECE1	27	0.119999	0.0721112	0.0960962	1.1275	0.978887	1.29867	1	33.0224	0.16145	0.0408862	0.0160313	0.0172659
ECM1	9	0.201302	0.148668	0.175724	1.22299	0.913852	1.63672	1	5.7062	0.680103	0.0148474	0.0364109	0.695623
EDAR	5	-0.772886	0.274887	0.00492884	0.461679	0.269371	0.791277	1	0.505168	0.972996	-0.0441804	0.0781935	0.611558
EDEM2	21	0.0584637	0.0779871	0.453461	1.06021	0.909927	1.23531	1	20.6501	0.417978	0.0296967	0.0295162	0.327001
EDN1	9	-0.124589	0.162617	0.443586	0.88286	0.641903	1.21427	1	8.16788	0.417245	0.0519927	0.0441371	0.277295
EDN3	11	0.0759198	0.121046	0.530529	1.07888	0.851011	1.36775	1	8.52931	0.577278	-0.0323163	0.0389024	0.427629
EEF2	4	0.157377	0.233478	0.500276	1.17044	0.74064	1.84965	1	2.15701	0.540465	-0.0230784	0.0641452	0.753449
EFEMP2	23	0.0568187	0.0628296	0.36582	1.05846	0.935825	1.19718	1	21.8321	0.469949	-0.00654682	0.0223829	0.772781
EFNA1	3	0.183183	0.466697	0.694683	1.20103	0.481166	2.99789	1	0.0855853	0.95811	0.0330176	0.11307	0.81913
EFNA5	3	0.0217249	0.359794	0.951852	1.02196	0.504862	2.0687	1	1.80195	0.406174	-0.102487	0.0809468	0.425584
EFTUD1	6	0.0112532	0.232031	0.961319	1.01132	0.641768	1.59366	1	3.47901	0.626567	-0.0632005	0.0725636	0.432924
EFTUD2	36	-0.130856	0.07808	0.0937529	0.877344	0.752847	1.02243	1	29.645	0.724112	0.00105071	0.0224234	0.962901
EGF	6	0.0450019	0.183564	0.806335	1.04603	0.729947	1.49898	1	4.77398	0.444083	-0.0789006	0.0591048	0.252811
EGFL8	4	-0.675404	0.37358	0.0706184	0.508951	0.244725	1.05846	1	6.65804	0.0836339	-0.142714	0.142112	0.42102
EGLN1	4	-0.122682	0.227759	0.590129	0.884544	0.56604	1.38227	1	2.59895	0.457673	-0.0548541	0.04779	0.369815
EGLN2	37	0.0125082	0.0558681	0.822845	1.01259	0.907562	1.12976	1	42.1666	0.22167	-0.0168593	0.0215601	0.439493
EGLN3	12	0.284555	0.130368	0.0290581	1.32917	1.02946	1.71614	1	10.0717	0.523952	0.0221499	0.0480738	0.654837
EHMT1	10	0.00493902	0.129821	0.969652	1.00495	0.779183	1.29614	1	13.7288	0.132304	-0.068445	0.045749	0.172995
EIF2AK1	20	-0.0596302	0.09723	0.539685	0.942113	0.778644	1.1399	1	17.2455	0.573239	-0.0298825	0.0335123	0.384326
EIF2AK2	14	0.099563	0.117637	0.397352	1.10469	0.877214	1.39115	1	12.4239	0.493228	0.000498154	0.0297203	0.986902
EIF2AK4	18	0.370977	0.111666	0.000893116	1.44915	1.16429	1.80371	1	13.867	0.67649	-0.0277237	0.0291133	0.355125
EIF4E	15	-0.327293	0.0936633	0.000475205	0.720872	0.599972	0.866136	1	11.1368	0.67526	0.00679314	0.0322083	0.836225
ELANE	5	-0.11537	0.214573	0.590804	0.891037	0.585124	1.35689	1	4.92448	0.295135	0.0962287	0.10124	0.41198
ELOVL6	8	0.047447	0.177591	0.789338	1.04859	0.740351	1.48516	1	6.12664	0.525042	0.00998187	0.0307989	0.756864
EMC10	3	-0.254616	0.272003	0.349233	0.775214	0.454871	1.32116	1	0.745287	0.688911	-0.0355686	0.0776933	0.726681
EMID1	3	0.563791	0.268045	0.0354358	1.75732	1.03917	2.97177	1	0.0942892	0.953949	0.0143143	0.0513354	0.826882
EMILIN2	10	-0.265463	0.133681	0.0470555	0.766851	0.590092	0.996557	1	8.76165	0.459561	-0.0296206	0.0423937	0.504539
EMR2	77	0.00978594	0.0282863	0.729373	1.00983	0.955371	1.0674	1	61.4082	0.887642	0.0040331	0.0123501	0.744906
EMR3	20	0.00693873	0.0799253	0.930818	1.00696	0.860954	1.17773	1	10.8066	0.930174	-0.00163761	0.0257633	0.950018
ENC1	50	0.0972515	0.0402184	0.0156024	1.10214	1.01859	1.19253	1	25.7571	0.997485	0.0195852	0.0128339	0.13356
ENDOU	4	-0.00596239	0.185153	0.974311	0.994055	0.69152	1.42895	1	2.69847	0.440488	-0.0195633	0.045543	0.709369
ENG	16	0.0525786	0.0944897	0.577904	1.05399	0.875797	1.26843	1	7.96085	0.925343	0.0446042	0.0277728	0.130578
ENGASE	20	0.00725681	0.0612173	0.905638	1.00728	0.893393	1.13569	1	18.0831	0.516895	0.0113525	0.023836	0.639608
ENPP1	3	-0.162295	0.71848	0.82129	0.85019	0.207938	3.47615	1	3.86104	0.145073	-0.101195	0.251121	0.756132
ENPP2	23	0.211442	0.0867004	0.0147377	1.23546	1.04238	1.4643	1	13.7461	0.910245	0.0186733	0.0412135	0.655133
ENPP3	5	0.3551	0.205034	0.083289	1.42632	0.954311	2.1318	1	2.77132	0.596793	0.0426205	0.0569963	0.508875
ENPP5	7	0.0185146	0.226937	0.934977	1.01869	0.652933	1.58933	1	8.22593	0.222014	-0.0824883	0.0768114	0.331935
ENTPD1	43	0.128069	0.0489159	0.00884095	1.13663	1.03272	1.251	1	39.6736	0.573586	0.0265369	0.0177144	0.141784
ENTPD6	18	-0.0262321	0.148366	0.85966	0.974109	0.72831	1.30286	1	29.6319	0.0291252	0.0136982	0.0378375	0.72207
EP300	19	0.190319	0.0897512	0.0339628	1.20963	1.01451	1.44229	1	17.9583	0.458406	0.00583771	0.0468096	0.902215
EPAS1	14	-0.0484124	0.170013	0.77583	0.952741	0.682742	1.32951	1	13.8808	0.382291	-0.0302285	0.0488185	0.54736
EPDR1	40	-0.0620726	0.0516198	0.229171	0.939815	0.849381	1.03988	1	22.388	0.984809	-0.0115876	0.0167499	0.493268
EPHA1	20	-0.0348027	0.0747794	0.641642	0.965796	0.834126	1.11825	1	18.9185	0.462075	-0.0192487	0.0180176	0.299492
EPHA4	41	-7.57149e-05	0.0580772	0.99896	0.999924	0.892341	1.12048	1	31.3237	0.835119	0.0189954	0.0212666	0.377227
EPHB1	40	0.10881	0.0682669	0.110959	1.11495	0.975317	1.27458	1	41.4655	0.363667	0.036826	0.0193017	0.06398
EPHB2	4	0.105088	0.119399	0.378785	1.11081	0.879031	1.4037	1	1.25199	0.740564	-0.0146422	0.037253	0.732223
EPHB3	16	0.234719	0.131132	0.0734629	1.26455	0.977947	1.63515	1	19.6932	0.184019	0.049643	0.0377176	0.209258
EPHB4	61	-0.00554536	0.0491793	0.910222	0.99447	0.903087	1.0951	1	115.827	2.04677089094073e-05	-0.0106573	0.0230121	0.644986
EPHB6	11	0.0184664	0.0922941	0.841417	1.01864	0.850076	1.22062	1	11.5936	0.313172	-0.0150536	0.0322053	0.651306
EPHX1	6	-0.0533719	0.220319	0.808588	0.948027	0.615576	1.46002	1	4.75345	0.446704	0.0555878	0.0457263	0.290952
EPHX2	43	0.0165962	0.0564051	0.76858	1.01673	0.910321	1.13559	1	40.5345	0.535366	0.00821244	0.0160176	0.610904
EPOR	13	0.00668022	0.101621	0.947587	1.0067	0.824898	1.22858	1	8.02917	0.782847	0.0317375	0.0294823	0.304749
ERAP1	19	0.111445	0.0881846	0.206311	1.11789	0.94045	1.32881	1	16.3048	0.571283	0.00438695	0.0326166	0.894586
ERBB2	3	-0.351992	0.404731	0.384469	0.703286	0.31814	1.5547	1	1.66972	0.433935	0.0239376	0.116596	0.871091
ERBB3	4	-0.149469	0.207494	0.471306	0.861165	0.573409	1.29333	1	1.80524	0.613796	0.0118809	0.144098	0.941798
ERCC5	16	-0.0332022	0.119127	0.780465	0.967343	0.76591	1.22175	1	11.6224	0.707356	-0.0303233	0.0326215	0.368356
EREG	8	-0.311595	0.164779	0.0586251	0.732278	0.530168	1.01144	1	5.44452	0.605885	-0.0615407	0.0399321	0.174218
ERN1	12	0.213322	0.115109	0.0638506	1.23778	0.987784	1.55105	1	17.5246	0.0932881	0.023285	0.0451448	0.617216
ERO1L	80	0.0301159	0.0326691	0.356608	1.03057	0.966653	1.09872	1	78.4598	0.496001	0.00164715	0.0123674	0.89439
ERP44	3	0.311542	0.415995	0.453914	1.36553	0.604224	3.08605	1	3.62873	0.162942	0.399996	0.220129	0.320281
ESM1	6	-0.00844878	0.189153	0.964373	0.991587	0.684417	1.43662	1	5.71975	0.334451	-0.00465303	0.0691333	0.949569
ESR1	4	0.0339965	0.319093	0.915153	1.03458	0.553538	1.93367	1	4.83937	0.183944	-0.0899225	0.103138	0.475212
ESR2	12	0.164064	0.127586	0.198475	1.17829	0.91759	1.51306	1	5.99986	0.873374	0.00789351	0.0334798	0.81837
EXTL2	13	0.00600017	0.0952242	0.949758	1.00602	0.834737	1.21245	1	10.3023	0.589457	0.00579832	0.0236265	0.810653
F11R	11	0.38773	0.157916	0.0140769	1.47363	1.08136	2.00821	1	10.4961	0.398102	0.00263961	0.0353975	0.942188
F13A1	42	-0.0651351	0.0622771	0.295611	0.936941	0.829279	1.05858	1	30.3585	0.888815	-0.0104801	0.0171504	0.544611
F2R	20	-0.228877	0.068047	0.000769582	0.795427	0.696109	0.908914	1	17.8635	0.531573	0.0514791	0.032286	0.128238
F2RL3	4	-0.0325878	0.256755	0.899002	0.967937	0.585185	1.60104	1	1.47172	0.688813	0.092176	0.140381	0.578882
F5	35	0.0374627	0.0522509	0.473387	1.03817	0.937115	1.15013	1	35.5268	0.396233	0.0142415	0.0206852	0.495959
F7	3	0.0190114	0.707734	0.978569	1.01919	0.254578	4.0803	1	5.23035	0.073155	0.0567997	0.449984	0.920065
FAAH	30	-0.0781758	0.0791679	0.323413	0.924802	0.79188	1.08003	1	46.2325	0.0222456	-0.00191974	0.0256084	0.940775
FAM19A1	46	-0.0193582	0.0494978	0.695729	0.980828	0.890142	1.08075	1	42.5255	0.577344	-0.0237448	0.0186544	0.209745
FAM20A	3	0.767633	0.256174	0.00273077	2.15466	1.30412	3.55991	1	2.09382	0.351021	0.0847309	0.0834957	0.495326
FAM20C	24	0.0476115	0.0624423	0.445769	1.04876	0.927952	1.1853	1	25.3017	0.334919	-0.0217412	0.0255414	0.40382
FAM3B	50	-0.0401937	0.0359689	0.263798	0.960603	0.895214	1.03077	1	45.5521	0.613709	-0.00386089	0.0134117	0.774681
FARS2	15	0.0284373	0.0847099	0.737095	1.02885	0.871452	1.21467	1	4.29806	0.993389	0.0209514	0.0339879	0.548249
FAS	23	-0.00762658	0.0664815	0.908669	0.992402	0.871159	1.13052	1	22.3026	0.441954	-0.0367947	0.0199299	0.0790073
FASLG	5	-0.109823	0.226615	0.627943	0.895992	0.574653	1.39702	1	0.416431	0.98111	0.0153456	0.0507882	0.782274
FASN	22	0.0986441	0.053845	0.0669514	1.10367	0.993132	1.22652	1	19.1515	0.57542	0.00747964	0.0282506	0.793903
FBLN5	79	0.101304	0.0292586	0.000535441	1.10661	1.04494	1.17193	1	74.5794	0.588765	0.00865069	0.0122951	0.483811
FBLN7	6	-0.30472	0.23577	0.196202	0.73733	0.464484	1.17045	1	4.84566	0.435005	-0.0729875	0.0673742	0.339603
FBN1	9	0.0242369	0.15825	0.878275	1.02453	0.751313	1.39711	1	8.74269	0.364465	0.0320549	0.0766232	0.688231
FBN2	60	-0.0924751	0.0453596	0.0414789	0.911672	0.834118	0.996436	1	75.5212	0.0723514	-0.00294472	0.0153904	0.848931
FBP1	19	-0.0335997	0.106425	0.752221	0.966958	0.784905	1.19124	1	17.6707	0.477537	0.0240336	0.021825	0.28616
FCAR	11	0.0908523	0.0693086	0.189913	1.09511	0.956005	1.25445	1	4.60481	0.915968	-0.0267296	0.0271896	0.351256
FCER1A	25	-0.0114663	0.0822226	0.889091	0.988599	0.841455	1.16147	1	24.6607	0.424383	0.0450609	0.0276399	0.116661
FCER2	11	-0.0839918	0.0882615	0.341287	0.919439	0.77338	1.09308	1	7.51907	0.6757	-0.0417087	0.0261083	0.144613
FCGBP	61	-0.0630409	0.0378166	0.0955117	0.938905	0.871829	1.01114	1	58.2861	0.538605	-0.00795664	0.0151749	0.602014
FCGR1A	4	0.223995	0.114853	0.051143	1.25106	0.998884	1.56691	1	2.64684	0.449336	0.0823995	0.0708338	0.364738
FCGR2A	4	-0.852497	0.30945	0.00587143	0.426349	0.232464	0.781942	1	2.9013	0.407094	-0.0766824	0.321114	0.833499
FCGR2B	63	0.0845031	0.0304928	0.00558417	1.08818	1.02505	1.15519	1	58.8992	0.588261	-0.0133281	0.0133898	0.323475
FCGR2C	27	-0.0438296	0.040879	0.283639	0.957117	0.883422	1.03696	1	32.2064	0.186386	0.0185493	0.0281795	0.516392
FCGR3B	21	-0.0382182	0.105332	0.716729	0.962503	0.782963	1.18321	1	28.7161	0.0935017	0.0222266	0.027375	0.426887
FCGRT	9	-0.0828107	0.174827	0.635734	0.920525	0.653461	1.29674	1	14.3158	0.0738957	-0.0395828	0.045092	0.409156
FCN1	43	-0.0857528	0.0435341	0.0488628	0.917821	0.842754	0.999574	1	29.3415	0.930047	0.0150669	0.0178711	0.404072
FCRL1	9	-0.282127	0.422052	0.503837	0.754178	0.329774	1.72477	1	24.9219	0.00160267	-0.109713	0.103443	0.32408
FCRL2	6	-0.65957	0.244822	0.00705835	0.517074	0.320004	0.835505	1	7.68235	0.174633	-0.0218443	0.0628639	0.745741
FCRL3	76	0.01098	0.0327935	0.737758	1.01104	0.9481	1.07816	1	73.5549	0.525595	-0.00251167	0.0126574	0.843249
FCRL5	53	-0.0917677	0.0489892	0.0610376	0.912317	0.828792	1.00426	1	64.9089	0.107818	0.0434163	0.0145363	0.00432534
FCRL6	16	0.0358919	0.0656277	0.584446	1.03654	0.911432	1.17883	1	8.42414	0.905656	-0.0223848	0.023801	0.362907
FCRLA	8	0.282258	0.177835	0.11247	1.32612	0.935851	1.87914	1	3.54597	0.830332	-0.000963565	0.0436961	0.983122
FDFT1	112	-0.0481386	0.025244	0.0565292	0.953002	0.906996	1.00134	1	98.929	0.787087	0.0139559	0.013327	0.297307
FER	3	0.175991	0.421333	0.676167	1.19243	0.522138	2.72319	1	0.33513	0.845722	-0.0456436	0.0800432	0.670073
FES	44	0.0600377	0.0495924	0.22604	1.06188	0.963519	1.17027	1	37.6797	0.70073	-0.0138003	0.0174148	0.432554
FFAR2	3	0.399581	0.257647	0.120929	1.4912	0.899958	2.47087	1	0.404727	0.816798	-0.0102893	0.052571	0.876955
FFAR3	17	-0.213184	0.0716301	0.00291865	0.808007	0.702171	0.929797	1	17.0811	0.380367	0.00542238	0.0324651	0.869584
FFAR4	12	0.145576	0.0974076	0.135044	1.15671	0.95567	1.40003	1	7.88021	0.723993	-0.00917612	0.0338336	0.791743
FGF2	5	0.610871	0.244596	0.0125084	1.84203	1.1405	2.9751	1	2.96189	0.564223	-0.046095	0.0742915	0.578898
FGFBP2	23	-0.140427	0.0733779	0.055653	0.868988	0.752581	1.0034	1	24.2031	0.336675	0.0182628	0.0226703	0.429512
FGFR1	15	-0.0206397	0.0920128	0.822514	0.979572	0.817925	1.17317	1	16.666	0.274416	-0.0196211	0.0259914	0.463762
FGFR2	31	-0.00462528	0.0710052	0.948063	0.995385	0.866065	1.14402	1	33.7285	0.291815	-0.00845128	0.0242837	0.730336
FGFR4	6	-0.0631021	0.208555	0.76222	0.938848	0.623834	1.41293	1	1.59312	0.90208	-0.0436737	0.059621	0.504461
FGFRL1	18	0.0645293	0.102862	0.530437	1.06666	0.8719	1.30492	1	17.4634	0.423423	-0.00268173	0.0255777	0.917801
FGL2	12	-0.0725969	0.12035	0.546367	0.929976	0.73456	1.17738	1	2.90281	0.991949	-0.0112959	0.0267906	0.68221
FKBP11	22	0.063456	0.0800581	0.427996	1.06551	0.910776	1.24654	1	11.2529	0.957633	0.00414434	0.0298748	0.891056
FKBP1A	40	-0.0153581	0.0520924	0.768128	0.984759	0.889177	1.09062	1	45.3158	0.2253	0.0171043	0.0187979	0.368608
FKBP1B	3	-0.277134	0.1631	0.089287	0.757953	0.550566	1.04346	1	0.543158	0.762175	-0.0129506	0.067733	0.879729
FKBP9	17	0.0513008	0.0842121	0.542402	1.05264	0.892477	1.24155	1	18.7411	0.282318	0.00783701	0.0200917	0.701974
FKRP	28	0.0158274	0.0651772	0.808132	1.01595	0.894116	1.15439	1	26.2108	0.506927	-0.037527	0.0227946	0.111736
FKTN	5	-0.0118086	0.288646	0.967367	0.988261	0.561269	1.74009	1	6.26428	0.180262	0.158318	0.115835	0.265119
FLT1	14	0.227949	0.108375	0.0354364	1.25602	1.01566	1.55327	1	21.0851	0.0712622	-0.0217646	0.0336406	0.52983
FLT3	4	0.202192	0.280567	0.47112	1.22408	0.706298	2.12146	1	0.682418	0.877331	0.0565997	0.0832801	0.56685
FLT4	7	0.354064	0.132415	0.00749747	1.42485	1.09914	1.84706	1	5.3166	0.503894	0.0268538	0.0360878	0.490272
FMO4	20	0.0239449	0.091865	0.79436	1.02423	0.855465	1.2263	1	21.964	0.286052	-0.00728695	0.0218865	0.743024
FMO5	7	-0.024572	0.0908379	0.786773	0.975727	0.816593	1.16587	1	4.29832	0.636375	0.0191558	0.0311932	0.566012
FN1	12	-0.296948	0.142439	0.0370936	0.743083	0.56207	0.98239	1	7.06671	0.793655	-0.0187303	0.0298592	0.544528
FNTB	28	-0.0825002	0.0480132	0.0857451	0.920811	0.83811	1.01167	1	21.4106	0.766691	0.00756502	0.016189	0.644182
FOLR3	82	-0.061938	0.0241466	0.0103151	0.939941	0.896492	0.985496	1	65.3949	0.896476	0.00249611	0.00988901	0.80137
FOS	4	0.206662	0.342966	0.546794	1.22957	0.627789	2.40819	1	6.01281	0.110988	0.0203327	0.0728889	0.806478
FPR1	49	-0.0599693	0.0405743	0.139404	0.941793	0.869797	1.01975	1	50.8845	0.360741	-0.0351053	0.0151233	0.024659
FPR2	60	-0.0126198	0.0397038	0.7506	0.987459	0.91353	1.06737	1	70.3923	0.147217	-0.0134232	0.015212	0.3812
FPR3	36	0.0691634	0.0603917	0.252107	1.07161	0.951987	1.20627	1	28.5339	0.77194	0.0179958	0.0200094	0.374783
FST	15	-0.242443	0.0849472	0.0043167	0.784709	0.664354	0.926866	1	13.4755	0.489469	-0.0570175	0.0214062	0.0195006
FSTL1	20	-0.13205	0.122331	0.280389	0.876298	0.68948	1.11373	1	43.7453	0.00102409	0.0122305	0.0410216	0.769004
FSTL3	8	0.299367	0.220439	0.174448	1.349	0.875734	2.07804	1	12.1388	0.0960851	0.0470012	0.0642898	0.492279
FSTL4	3	-0.203508	0.321671	0.526957	0.815864	0.434316	1.5326	1	0.700306	0.70458	0.0420142	0.109259	0.766294
FUCA1	41	0.096668	0.0569623	0.089687	1.10149	0.985133	1.2316	1	68.7454	0.00314229	0.0296912	0.0241068	0.225454
FUCA2	7	-0.112318	0.148307	0.44885	0.89376	0.668312	1.19526	1	18.6659	0.00476679	0.0238183	0.0433227	0.606119
FURIN	12	0.132294	0.19706	0.502005	1.14144	0.775736	1.67956	1	23.424	0.0153924	0.0022547	0.0545083	0.96782
FXYD2	12	0.251969	0.198447	0.204191	1.28656	0.871981	1.89824	1	18.5455	0.0697568	0.119178	0.048489	0.0338015
FYN	7	-0.563153	0.253285	0.026189	0.569411	0.346597	0.935462	1	7.25174	0.298193	-0.10204	0.0680845	0.194221
FZD3	8	-0.0146047	0.129932	0.910504	0.985501	0.763936	1.27133	1	4.21923	0.754209	-0.0511235	0.0305422	0.145181
GAA	51	0.0267704	0.032875	0.415468	1.02713	0.963036	1.09549	1	45.2565	0.663841	0.0176634	0.016477	0.28897
GABBR1	8	-0.044978	0.136928	0.74255	0.956019	0.730988	1.25032	1	5.16955	0.63928	0.0424708	0.055908	0.476237
GABRR2	4	0.133312	0.2198	0.544173	1.14261	0.742675	1.7579	1	1.99808	0.572806	0.0207225	0.128977	0.887116
GAK	4	0.725797	0.466804	0.119988	2.06638	0.827672	5.15895	1	4.199	0.240762	-0.109235	0.0607912	0.214185
GALC	28	-0.0164196	0.0728707	0.821726	0.983714	0.852786	1.13474	1	17.6255	0.91455	-0.00744822	0.023922	0.758015
GALK1	14	-0.0618877	0.125718	0.622526	0.939988	0.734698	1.20264	1	9.72542	0.716218	-0.0371323	0.0287772	0.221243
GALNS	28	0.0701229	0.091781	0.444853	1.07264	0.896042	1.28404	1	32.5256	0.213178	-0.0242029	0.0216433	0.27368
GALNT1	17	0.183107	0.12107	0.130431	1.20094	0.947252	1.52258	1	20.7031	0.190206	-0.0112562	0.0375179	0.768277
GALNT2	5	-0.255023	0.338169	0.450773	0.774899	0.399383	1.50349	1	2.87132	0.579585	-0.0724889	0.105564	0.5416
GANAB	4	-0.266131	0.160192	0.0966473	0.766339	0.559838	1.04901	1	0.418716	0.93635	-0.00700269	0.0514005	0.904109
GAPDH	13	0.0212637	0.0755505	0.778365	1.02149	0.880896	1.18453	1	5.86771	0.922603	0.00682934	0.0345293	0.846822
GART	5	-0.257169	0.251262	0.306067	0.773237	0.472536	1.26529	1	5.10306	0.276886	0.0631717	0.0803856	0.489304
GAS6	16	-0.257654	0.12005	0.031855	0.772862	0.61082	0.977892	1	12.3642	0.651282	-0.0234346	0.0420964	0.586529
GBA	13	-0.0932612	0.0882826	0.290789	0.910956	0.766213	1.08304	1	7.15586	0.847144	0.0216816	0.0325651	0.51926
GBA2	48	-0.0171781	0.0568918	0.762695	0.982969	0.87925	1.09892	1	50.7405	0.328375	0.0213063	0.0189535	0.266787
GCK	3	-0.150515	0.278287	0.588602	0.860265	0.498596	1.48428	1	0.52898	0.767597	0.107144	0.151001	0.607135
GCLC	10	-0.148093	0.151103	0.327047	0.862351	0.641302	1.15959	1	5.70215	0.769318	-0.0202289	0.0555971	0.7254
GDF15	8	-0.216793	0.155547	0.163396	0.805097	0.593532	1.09208	1	8.81073	0.266532	-0.0712048	0.0418582	0.139828
GDF7	4	0.288614	0.202302	0.153681	1.33458	0.897719	1.98402	1	0.358572	0.948661	0.0226438	0.0553245	0.721997
GFM1	17	0.395826	0.122269	0.00120651	1.48561	1.16903	1.88791	1	13.2496	0.65443	0.019196	0.033122	0.570819
GFM2	8	-0.0469654	0.152194	0.757634	0.95412	0.708032	1.28574	1	6.7449	0.455916	-0.0314634	0.0446052	0.507023
GFPT1	46	-0.0187117	0.0495094	0.705474	0.981462	0.890698	1.08148	1	50.316	0.271138	0.0281493	0.0222164	0.211803
GGCX	20	-0.20228	0.0646668	0.00175979	0.816866	0.719624	0.927249	1	13.2938	0.823198	-0.0226105	0.0250387	0.37844
GGH	19	-0.0347098	0.117177	0.767065	0.965886	0.767684	1.21526	1	19.6114	0.355117	-0.0285459	0.0384775	0.468284
GGPS1	14	-0.0577372	0.0996081	0.562155	0.943898	0.776492	1.1474	1	15.9857	0.249905	-0.025735	0.0317465	0.433356
GGT1	12	-0.0600404	0.116361	0.605865	0.941726	0.749681	1.18297	1	9.67991	0.559388	-0.00699898	0.0316596	0.829487
GGT5	3	0.346031	0.296283	0.242844	1.41345	0.790821	2.52628	1	1.35859	0.506975	-0.0784613	0.0691122	0.459723
GGT7	12	-0.0386944	0.116841	0.740514	0.962045	0.765136	1.20963	1	7.58334	0.750069	-0.0164448	0.0371665	0.66757
GHRL	10	0.161871	0.132227	0.220881	1.17571	0.907289	1.52354	1	14.9233	0.0930646	0.02234	0.0527814	0.683258
GIF	3	-0.0931202	0.122209	0.446074	0.911084	0.717022	1.15767	1	0.905624	0.635838	-0.479505	0.64616	0.593572
GLB1	12	-0.00375145	0.141298	0.978819	0.996256	0.755258	1.31415	1	17.5493	0.0926442	-0.0413168	0.0511942	0.438406
GLO1	26	0.152341	0.0863744	0.0777784	1.16456	0.98319	1.37938	1	30.6981	0.19921	0.00379818	0.0245427	0.878306
GLP1R	4	-0.175774	0.339049	0.604157	0.838808	0.431577	1.6303	1	4.05241	0.25586	-0.0667054	0.0451168	0.277356
GLUL	12	0.0959449	0.131471	0.465526	1.1007	0.850663	1.42423	1	3.58427	0.980541	-0.0399143	0.0387164	0.326858
GMNN	4	0.0191807	0.348331	0.956087	1.01937	0.515021	2.0176	1	2.93489	0.401773	0.0818243	0.0667137	0.344811
GNAS	21	0.222913	0.151507	0.141207	1.24971	0.928635	1.6818	1	39.8331	0.00524367	0.0360848	0.0375683	0.348863
GNLY	54	-0.045287	0.0353831	0.200578	0.955723	0.891689	1.02436	1	46.1654	0.735389	-0.00545583	0.0125169	0.664729
GNPTG	15	-0.043253	0.113782	0.703843	0.957669	0.766235	1.19693	1	9.76972	0.778818	-0.0137869	0.0297986	0.65125
GNS	16	-0.0123638	0.152081	0.935206	0.987712	0.733122	1.33071	1	28.1555	0.020616	-0.010711	0.0404282	0.794917
GPA33	9	0.0545577	0.221291	0.805262	1.05607	0.684427	1.62953	1	13.9304	0.0835987	0.0368304	0.0474187	0.462765
GPBAR1	13	0.159257	0.114245	0.163318	1.17264	0.937384	1.46694	1	8.1237	0.775391	-0.0466533	0.0515041	0.384444
GPC1	3	-0.544942	0.295792	0.065429	0.579876	0.324752	1.03542	1	0.783017	0.676036	-0.202343	0.294343	0.616598
GPD2	39	-0.211986	0.0621964	0.000653603	0.808976	0.716132	0.913857	1	31.714	0.754112	-0.0326545	0.0182677	0.0820416
GPM6A	23	0.133343	0.0795829	0.0938324	1.14264	0.977615	1.33553	1	21.1225	0.513179	-0.0100575	0.0198642	0.617913
GPNMB	35	-0.0521323	0.0657763	0.428029	0.949203	0.83439	1.07981	1	27.8011	0.764464	-0.00750866	0.0201766	0.712163
GPR135	5	-0.519802	0.238881	0.0295559	0.594638	0.372318	0.949712	1	2.50175	0.644322	-0.0573062	0.0405051	0.252063
GPR141	18	-0.0438866	0.100038	0.660879	0.957062	0.786659	1.16438	1	11.8967	0.806349	0.0154536	0.0276341	0.583753
GPR146	26	0.0742711	0.0631314	0.239415	1.0771	0.951737	1.21897	1	40.2085	0.0277578	-0.0230188	0.0257906	0.380972
GPR160	27	0.0274554	0.0476512	0.564497	1.02784	0.936186	1.12846	1	32.1068	0.189612	0.0250184	0.0193492	0.207836
GPR162	51	0.1293	0.0455559	0.00453574	1.13803	1.04082	1.24432	1	41.6092	0.794892	-0.0253369	0.0146866	0.0907998
GPR17	3	0.713902	0.353077	0.0431823	2.04194	1.02211	4.07933	1	1.35927	0.506802	-0.0182381	0.226139	0.948768
GPR18	7	0.379808	0.218388	0.0820092	1.462	0.952913	2.24308	1	4.17689	0.652752	-0.0409568	0.0427476	0.38201
GPR183	3	0.733952	0.46536	0.114756	2.0833	0.836814	5.18649	1	2.07718	0.353953	0.135569	0.125697	0.475956
GPR19	17	-0.0722634	0.0716513	0.313194	0.930286	0.808399	1.07055	1	16.2878	0.43306	-0.032719	0.0284372	0.26792
GPR20	4	0.54255	0.279886	0.052566	1.72039	0.993992	2.97762	1	8.24463	0.0412175	0.072651	0.0775435	0.447711
GPR25	7	-0.697984	0.250153	0.00526708	0.497588	0.304744	0.812464	1	8.39823	0.210355	0.00767971	0.0572603	0.89854
GPR27	12	-0.271539	0.127493	0.0331858	0.762205	0.593673	0.978581	1	8.20477	0.694852	-0.0182733	0.0309643	0.56819
GPR35	31	-0.00284301	0.0779805	0.970917	0.997161	0.855829	1.16183	1	37.0673	0.175191	0.0446373	0.0193383	0.028314
GPR42	12	-0.134519	0.067941	0.0477112	0.874137	0.76515	0.998647	1	11.3295	0.416085	-0.0646115	0.0475416	0.20399
GPR55	11	-0.279865	0.159255	0.0788603	0.755886	0.553217	1.0328	1	7.80077	0.648291	0.0249859	0.0381101	0.528467
GPR56	11	-0.0176658	0.166521	0.915513	0.982489	0.708896	1.36167	1	19.7137	0.03208	0.0487559	0.0524893	0.377196
GPR65	23	0.129716	0.0901527	0.150194	1.1385	0.954103	1.35855	1	19.0832	0.640187	0.0241542	0.0216066	0.276232
GPR68	6	-0.12337	0.141406	0.382962	0.883936	0.669967	1.16624	1	3.94515	0.55734	-0.0228446	0.0408144	0.605531
GPR83	18	0.0331061	0.0900158	0.713037	1.03366	0.866473	1.23311	1	6.9887	0.983695	0.00400856	0.0315316	0.900423
GPR84	15	-0.196573	0.127067	0.121861	0.821541	0.640425	1.05388	1	16.8317	0.265256	-0.028927	0.0314979	0.375145
GPR97	13	0.0738042	0.115437	0.522596	1.0766	0.858601	1.34994	1	23.6698	0.0225486	-0.0347724	0.0387461	0.388703
GPX2	3	-0.143905	0.490679	0.769311	0.86597	0.331	2.26557	1	5.56301	0.0619452	-0.0104127	0.174931	0.96215
GPX3	15	0.146048	0.114724	0.203006	1.15725	0.924214	1.44905	1	15.9609	0.315769	0.0156844	0.0333106	0.645548
GPX4	48	0.0355109	0.0366683	0.332826	1.03615	0.964294	1.11336	1	40.301	0.744452	-0.0096874	0.0159012	0.545373
GPX7	55	0.0460467	0.0393279	0.241663	1.04712	0.969441	1.13103	1	53.1446	0.507363	0.0483977	0.0198152	0.0179553
GREM2	7	0.338742	0.305075	0.266845	1.40318	0.771665	2.55152	1	12.6866	0.0482912	-0.0726683	0.0683237	0.33616
GRIK1	10	0.42348	0.172027	0.0138279	1.52727	1.09014	2.13968	1	7.90363	0.543886	0.0595417	0.0518581	0.284071
GRIK3	4	-0.649033	0.312003	0.037506	0.522551	0.283496	0.963188	1	0.592474	0.898153	-0.0432195	0.0849095	0.661345
GRIK4	27	0.0893815	0.0664526	0.178612	1.0935	0.959958	1.24561	1	12.8302	0.985436	-0.0120979	0.0214702	0.578132
GRIN3A	7	-0.49933	0.295613	0.0911937	0.606937	0.340026	1.08336	1	10.4715	0.10615	0.0640731	0.125481	0.631356
GRIN3B	7	-0.11395	0.145765	0.43437	0.892303	0.670555	1.18738	1	1.87469	0.930855	-0.0184506	0.0419342	0.678313
GRK5	16	0.177699	0.13381	0.184178	1.19447	0.918909	1.55265	1	8.94854	0.880193	-0.0171939	0.0359989	0.64029
GRM2	10	0.103552	0.111762	0.354165	1.1091	0.890919	1.38072	1	3.76391	0.926253	0.0202459	0.0348684	0.577471
GRN	15	0.182749	0.125094	0.144043	1.20051	0.939475	1.53408	1	22.0253	0.078096	0.0110178	0.0283552	0.703888
GSK3B	28	-0.108673	0.0727863	0.135428	0.897024	0.777763	1.03457	1	25.8259	0.528277	-0.00708644	0.0214404	0.743657
GSN	67	0.0981016	0.0419618	0.0193937	1.10307	1.01598	1.19763	1	90.6158	0.023918	0.0269678	0.0171824	0.121387
GSR	31	-0.0905939	0.0577028	0.116413	0.913389	0.815714	1.02276	1	21.545	0.870076	-0.00491581	0.0232027	0.833695
GSS	4	0.0461113	0.483666	0.924047	1.04719	0.405808	2.70228	1	1.29443	0.730457	0.00332366	0.0764995	0.969293
GSTA4	10	-0.217123	0.140453	0.122134	0.804831	0.611151	1.05989	1	9.15568	0.42303	0.0216108	0.040134	0.604909
GSTCD	6	0.351591	0.30768	0.253156	1.42133	0.777663	2.59775	1	12.9739	0.0236243	0.123106	0.0425484	0.0444149
GSTK1	11	0.166621	0.0900027	0.0641278	1.18131	0.990264	1.40921	1	5.23247	0.875117	0.0159573	0.0251463	0.541496
GSTM1	62	-0.0112598	0.0340412	0.740818	0.988803	0.924982	1.05703	1	88.0184	0.0133749	-0.0195573	0.0191683	0.311687
GSTM2	34	0.0869063	0.0389836	0.0257935	1.09079	1.01055	1.17741	1	27.9049	0.718846	0.0102557	0.0207835	0.625062
GSTM3	74	-0.0492477	0.0284642	0.0836009	0.951945	0.900291	1.00656	1	92.8338	0.0585896	0.0140187	0.0149348	0.351046
GSTM4	51	0.118309	0.0404443	0.00344189	1.12559	1.03981	1.21845	1	55.0868	0.288228	-0.00307464	0.0162399	0.850619
GSTM5	17	0.26628	0.0994404	0.00741119	1.3051	1.07399	1.58595	1	8.57174	0.929998	0.0316026	0.0438197	0.48188
GSTO1	22	-0.0626594	0.102832	0.542301	0.939263	0.767812	1.149	1	14.7857	0.833551	-0.00261207	0.0298702	0.931186
GSTO2	16	-0.14684	0.135441	0.278293	0.863432	0.662123	1.12595	1	17.1088	0.312401	0.0413156	0.036867	0.281286
GSTT1	63	0.0279208	0.0252345	0.268531	1.02831	0.978691	1.08045	1	69.5682	0.237881	0.0180669	0.0134684	0.184756
GSTZ1	33	0.0833736	0.0704564	0.236676	1.08695	0.946749	1.24791	1	35.5189	0.305928	-0.0107586	0.0225222	0.636224
GUCY1A3	6	-0.332496	0.227757	0.144325	0.717131	0.45891	1.12065	1	3.18016	0.672233	-0.0523941	0.0416884	0.277211
GUCY1B2	28	0.124975	0.0637081	0.0498001	1.13312	1.00011	1.28382	1	30.5885	0.288371	0.0184337	0.0169773	0.28754
GUCY2C	12	0.100608	0.130309	0.440071	1.10584	0.856589	1.42763	1	7.02925	0.79671	0.0267358	0.0411637	0.53065
GUSB	10	-0.203492	0.105429	0.0535908	0.815877	0.663562	1.00315	1	7.27991	0.608001	-0.00604187	0.029472	0.842689
GYPB	9	0.0113128	0.110808	0.918682	1.01138	0.813938	1.25671	1	7.68618	0.464709	-0.0021397	0.046055	0.964242
GYPC	16	0.118234	0.0891758	0.184889	1.12551	0.945018	1.34047	1	4.89998	0.99294	-0.0104293	0.025348	0.686977
GYPE	43	-0.0092196	0.0258442	0.721288	0.990823	0.941883	1.04231	1	52.5945	0.126653	0.0106374	0.0206049	0.60845
GZMA	7	0.115044	0.214691	0.592055	1.12192	0.736571	1.70888	1	5.99649	0.423583	0.0333102	0.0454918	0.496896
GZMB	21	-0.026119	0.073498	0.722312	0.974219	0.843517	1.12517	1	23.1361	0.282162	-0.0111967	0.0240961	0.64745
GZMH	5	-0.0138714	0.222038	0.950186	0.986224	0.638224	1.52398	1	4.6922	0.320362	0.0495963	0.199442	0.819664
GZMK	11	0.0428016	0.150832	0.776587	1.04373	0.7766	1.40275	1	11.3637	0.329892	0.0159811	0.0496052	0.754684
GZMM	12	-0.154458	0.103177	0.13439	0.85688	0.699993	1.04893	1	3.45834	0.983179	0.0183961	0.0255641	0.488244
H1F0	68	0.0807323	0.0353832	0.0225097	1.08408	1.01145	1.16193	1	85.6511	0.0619635	0.0120485	0.0156357	0.443709
H3F3A	18	0.00783136	0.0456156	0.863688	1.00786	0.921663	1.10212	1	12.1037	0.793816	0.0395602	0.0223391	0.0956232
H3F3B	3	-0.432821	0.369881	0.241936	0.648677	0.31418	1.3393	1	3.09122	0.213181	-0.23791	0.135319	0.329226
H6PD	38	-0.0172899	0.0639864	0.786997	0.982859	0.867011	1.11419	1	44.7563	0.17834	-0.010256	0.020139	0.613678
HABP4	10	0.205374	0.172902	0.234912	1.22798	0.875014	1.72334	1	15.1826	0.0860406	-0.0161263	0.0588478	0.791001
HAGH	18	0.110048	0.083385	0.186916	1.11633	0.948013	1.31453	1	20.303	0.259027	0.0640578	0.0390427	0.120366
HAPLN3	8	-0.751864	0.226039	0.000880187	0.471487	0.302734	0.734307	1	2.43119	0.932189	-0.0293114	0.0502972	0.581276
HBEGF	4	0.236426	0.209219	0.258457	1.26671	0.840598	1.90884	1	2.06401	0.559228	0.0789415	0.0707402	0.380544
HCAR1	10	0.0587036	0.158599	0.711279	1.06046	0.777128	1.44709	1	17.4251	0.0424611	0.108638	0.0428627	0.035006
HCAR3	32	-0.123176	0.0808573	0.127665	0.884108	0.754533	1.03594	1	64.6141	0.0003727	-0.00994332	0.0329667	0.765025
HCK	11	-0.0313403	0.149162	0.833582	0.969146	0.723469	1.29825	1	11.3013	0.334534	-0.0343874	0.0350968	0.352793
HDAC10	3	0.128002	0.151727	0.398873	1.13656	0.844186	1.53018	1	0.444733	0.800622	-0.0440439	0.0695414	0.640577
HDAC11	5	0.103411	0.369387	0.779515	1.10895	0.537628	2.28739	1	1.75115	0.781407	0.0268621	0.0686199	0.721603
HDAC4	16	-0.0106716	0.0917028	0.907358	0.989385	0.826621	1.1842	1	9.6837	0.83915	-0.00576078	0.0198273	0.775657
HDAC7	5	0.894935	0.253773	0.000421067	2.44718	1.48816	4.02422	1	3.10442	0.540506	0.0362498	0.049725	0.518756
HEBP1	21	0.0625995	0.0868393	0.470992	1.0646	0.897982	1.26213	1	11.5401	0.930997	0.000841009	0.0286441	0.976883
HIF1A	5	0.0673977	0.340764	0.843214	1.06972	0.548537	2.0861	1	10.1454	0.0380486	-0.0322116	0.116991	0.800934
HIPK2	4	0.403636	0.335652	0.229152	1.49726	0.775505	2.89074	1	2.92495	0.403343	-0.0530283	0.122582	0.707488
HIPK3	3	-0.101872	0.331252	0.758436	0.903146	0.471836	1.72872	1	1.3026	0.521367	-0.0180902	0.206914	0.944482
HIST1H1C	11	-0.0892827	0.25048	0.721507	0.914587	0.559773	1.4943	1	35.772	9.21187659799355e-05	-0.0555832	0.0588305	0.369431
HIST1H3B	5	-0.125013	0.383852	0.744667	0.882486	0.415878	1.87262	1	10.3245	0.0353023	0.18297	0.0683124	0.075149
HIST1H3E	16	-0.0194657	0.0892881	0.827421	0.980723	0.82327	1.16829	1	19.7451	0.181931	-0.0149446	0.0314934	0.642438
HIST1H4E	10	-0.244607	0.162345	0.131883	0.783012	0.56961	1.07636	1	8.99357	0.437868	-0.0118381	0.0714892	0.872585
HIST1H4H	51	-0.0544943	0.0540585	0.313425	0.946964	0.851761	1.05281	1	53.7496	0.332761	0.0106098	0.0166951	0.528057
HIST1H4K	5	0.216127	0.108032	0.0454379	1.24126	1.00439	1.53399	1	5.24913	0.262677	0.0116303	0.0630707	0.86546
HIST4H4	10	-0.472612	0.14759	0.0013639	0.623372	0.466784	0.83249	1	6.96436	0.640831	-0.0575358	0.0585404	0.354472
HKDC1	44	0.162572	0.0546076	0.00290989	1.17653	1.05711	1.30944	1	54.6197	0.110172	-0.0257946	0.0169374	0.13527
HLA-A	28	0.0292079	0.0834852	0.726445	1.02964	0.87422	1.21269	1	47.6872	0.00831932	0.073177	0.0527829	0.177406
HLA-B	28	-0.0881853	0.0545003	0.105648	0.915591	0.82283	1.01881	1	81.2217	2.46249648546548e-07	0.0251311	0.0534621	0.642222
HLA-C	60	-0.108683	0.0473449	0.0217006	0.897014	0.81752	0.984238	1	150.598	5.94876820115133e-10	-0.00382307	0.0380585	0.920332
HLA-DOB	36	0.0879807	0.0773028	0.255066	1.09197	0.938443	1.27061	1	189.522	4.06951427411476e-23	-0.0129373	0.0333092	0.700141
HLA-DPA1	37	0.0534676	0.0602614	0.374938	1.05492	0.9374	1.18718	1	73.344	0.000234747	-0.0268043	0.0236987	0.265727
HLA-DPB1	32	-0.181221	0.0647872	0.00515528	0.834251	0.734766	0.947207	1	66.1346	0.000240321	-0.0274428	0.0308286	0.380457
HLA-DQA2	38	0.130806	0.0483243	0.00679295	1.13975	1.03675	1.25298	1	139.303	8.89787612533076e-14	0.10192	0.0388914	0.0127738
HLA-DRA	4	-0.119139	0.182422	0.513694	0.887684	0.620837	1.26923	1	2.72721	0.435624	0.0363963	0.0526426	0.560794
HLA-DRB1	37	-0.0546983	0.053961	0.310743	0.946771	0.85175	1.05239	1	132.872	5.04137125592985e-13	-0.0356172	0.0302347	0.246736
HLA-DRB5	54	-0.028741	0.0526647	0.585248	0.971668	0.876373	1.07733	1	187.332	6.86028368308085e-17	-0.0711303	0.0259984	0.00848957
HLA-G	32	0.081872	0.0754339	0.277768	1.08532	0.936151	1.25825	1	63.0412	0.000582445	0.0890151	0.0578268	0.134203
HLCS	39	0.0565312	0.0567325	0.319031	1.05816	0.946803	1.18261	1	37.6862	0.483836	-0.0167442	0.0233587	0.47798
HMGCR	7	-0.164245	0.191984	0.392265	0.848534	0.582438	1.2362	1	3.75327	0.710024	-0.0307489	0.0441949	0.517587
HMOX1	14	0.132046	0.0932276	0.156663	1.14116	0.950583	1.36995	1	2.79478	0.998579	-0.00348344	0.0289398	0.906183
HNMT	26	-0.0966535	0.0881019	0.272613	0.907871	0.763889	1.07899	1	16.2691	0.906578	-0.0217062	0.024092	0.376557
HP	65	-0.0260298	0.0341176	0.445497	0.974306	0.911284	1.04169	1	72.4883	0.218346	0.00831826	0.0166934	0.620011
HPD	26	-0.0132329	0.0448159	0.767787	0.986854	0.903868	1.07746	1	19.1992	0.787471	-0.000367672	0.0292359	0.99007
HPGD	49	-0.0402783	0.0445333	0.365755	0.960522	0.880237	1.04813	1	43.6662	0.650898	0.0081406	0.0160517	0.614423
HPSE	23	-0.0494572	0.080831	0.540631	0.951746	0.8123	1.11513	1	18.4513	0.67892	-0.0121108	0.0214296	0.577965
HPX	3	0.263554	0.418336	0.52869	1.30155	0.573279	2.95498	1	3.53447	0.170804	1.15359	0.620979	0.314374
HRAS	18	0.0434879	0.0922579	0.637374	1.04445	0.871676	1.25146	1	16.1703	0.511797	0.0146796	0.0279959	0.607226
HS3ST1	9	0.0316982	0.234139	0.89231	1.03221	0.652324	1.63331	1	14.6378	0.066583	-0.0763446	0.053267	0.194901
HSD17B1	7	-0.179674	0.124422	0.148718	0.835542	0.654725	1.0663	1	3.97049	0.68067	0.051578	0.037247	0.224735
HSD17B11	39	0.0116102	0.0462033	0.801594	1.01168	0.924088	1.10757	1	35.2651	0.596594	-0.00531643	0.0170107	0.75639
HSD17B14	12	0.141663	0.0845183	0.0937144	1.15219	0.976293	1.35977	1	7.19107	0.783406	-0.00170838	0.0213852	0.937904
HSD17B3	5	-0.0113203	0.427062	0.978853	0.988744	0.428116	2.28353	1	16.1516	0.00282236	-0.0651369	0.184305	0.747151
HSD17B7	8	-0.0712328	0.120584	0.5547	0.931245	0.735226	1.17952	1	16.7834	0.0188472	0.116353	0.0794253	0.193284
HSD3B7	19	-0.108936	0.110364	0.323616	0.896788	0.722347	1.11336	1	12.5217	0.819166	0.0163366	0.030534	0.59956
HSP90AA1	16	-0.344482	0.10621	0.0011811	0.708587	0.575421	0.872572	1	10.0352	0.81752	-0.0356421	0.0278116	0.220819
HSPA1B	25	0.0503368	0.134615	0.708454	1.05163	0.807746	1.36914	1	95.1417	1.99853574307306e-10	-0.0497846	0.0508366	0.337617
HSPA5	4	0.041859	0.373925	0.910867	1.04275	0.501057	2.17006	1	6.37854	0.0945778	0.00548089	0.069597	0.9444
HSPB1	5	-0.0929267	0.163747	0.570373	0.91126	0.661086	1.25611	1	0.396697	0.982746	-0.0134182	0.0409292	0.764581
HSPG2	16	-0.0860273	0.0528326	0.103462	0.917569	0.827307	1.01768	1	12.3607	0.651548	0.0393907	0.0402832	0.344747
HSPH1	7	-0.195862	0.14898	0.188615	0.822126	0.613937	1.10091	1	4.2373	0.644598	0.0370364	0.109083	0.748012
HTR3A	4	0.476403	0.384311	0.215113	1.61027	0.758171	3.42004	1	5.40878	0.144198	0.00771774	0.101316	0.946214
HTR6	19	-0.0581529	0.109032	0.593788	0.943506	0.761964	1.1683	1	21.0811	0.275343	0.00664389	0.0291424	0.822381
HTRA1	23	0.119522	0.0772029	0.121585	1.12696	0.968704	1.31106	1	20.274	0.565908	0.0196609	0.0210329	0.360533
HTRA3	4	0.405958	0.198575	0.0409187	1.50074	1.01689	2.21481	1	0.267654	0.965993	0.0222674	0.0680265	0.774502
HYAL3	41	-0.0322525	0.0388271	0.40616	0.968262	0.89731	1.04482	1	47.6186	0.190372	0.0446691	0.0372139	0.23725
IARS	12	-0.0562465	0.11456	0.623441	0.945306	0.755192	1.18328	1	5.6038	0.89845	0.0297756	0.0367346	0.436484
ICAM1	8	0.198524	0.229342	0.386696	1.2196	0.778033	1.91178	1	13.6872	0.0570329	-0.0348014	0.069335	0.633599
ICAM2	14	-0.0111805	0.0918978	0.903166	0.988882	0.825885	1.18405	1	12.4012	0.495054	-0.0232542	0.0416109	0.586542
ICAM3	20	0.0736571	0.116066	0.525682	1.07644	0.857415	1.35141	1	40.3329	0.00295838	0.0521161	0.0315956	0.116393
ICMT	7	0.0269913	0.139497	0.846576	1.02736	0.781591	1.35041	1	8.00838	0.23749	-0.0464865	0.049876	0.394097
ICOS	8	-0.000978807	0.1976	0.996048	0.999022	0.678226	1.47155	1	7.46863	0.381768	0.0357128	0.0530221	0.525681
ICOSLG	7	-0.0589206	0.22844	0.796464	0.942782	0.602503	1.47524	1	7.38695	0.286539	0.0787812	0.0624077	0.262494
IDO1	25	0.122446	0.088789	0.167875	1.13026	0.949727	1.34511	1	35.9674	0.0552879	0.0413341	0.033958	0.235866
IFI30	7	-0.0100716	0.0795042	0.899194	0.989979	0.847131	1.15691	1	4.45051	0.61595	0.0575408	0.0432315	0.240654
IFIT1	8	0.0720733	0.179866	0.688637	1.07473	0.755433	1.529	1	6.58322	0.473524	0.0274525	0.0380355	0.497592
IFITM1	24	-0.0299936	0.0931848	0.747549	0.970452	0.808451	1.16492	1	36.8062	0.0340654	-0.0254362	0.0225712	0.271912
IFNAR1	34	-0.031067	0.0642906	0.628934	0.969411	0.854639	1.0996	1	29.1663	0.658556	0.0296192	0.0204855	0.157939
IFNAR2	31	0.100595	0.0633498	0.112301	1.10583	0.976705	1.25202	1	31.7754	0.378046	0.0239177	0.0210068	0.264201
IFNG	5	0.0658641	0.28195	0.815294	1.06808	0.614616	1.85611	1	4.34937	0.360784	0.0175233	0.0891246	0.856694
IFNGR1	10	0.185554	0.156084	0.234514	1.20389	0.886592	1.63473	1	5.6416	0.775183	-0.0493082	0.0298792	0.137498
IFNGR2	49	0.000161976	0.043932	0.997058	1.00016	0.917645	1.0901	1	43.5232	0.656634	-0.00736184	0.0131525	0.578323
IFNL1	12	-0.000879617	0.125501	0.994408	0.999121	0.781249	1.27775	1	7.27753	0.776184	0.014384	0.0392336	0.721538
IGF1R	19	-0.0965702	0.111536	0.386587	0.907946	0.729658	1.1298	1	11.4245	0.875481	-8.82667e-05	0.0250389	0.997228
IGF2R	4	-0.116329	0.337245	0.73014	0.890182	0.459632	1.72404	1	2.21457	0.529085	0.240672	0.165884	0.283911
IGFBP2	11	0.122444	0.0982366	0.212609	1.13026	0.932301	1.37024	1	14.1127	0.167913	0.0413291	0.0400246	0.328743
IGFBP3	29	-0.0885362	0.101451	0.382825	0.91527	0.750227	1.11662	1	60.7045	0.000330796	-0.0480175	0.0326451	0.152879
IGFBP4	12	0.203437	0.128185	0.112499	1.22561	0.95332	1.57567	1	3.69716	0.977954	0.0200374	0.0265217	0.467367
IGFBP6	3	0.0911131	0.316601	0.773511	1.09539	0.588944	2.03735	1	2.49916	0.286626	-0.139505	0.0925657	0.37295
IGFBP7	27	0.155266	0.0806233	0.0541268	1.16797	0.997248	1.36792	1	20.1886	0.782533	-0.024502	0.0259975	0.354968
IGHV1-2	5	-0.0694348	0.028547	0.0150034	0.932921	0.882155	0.986608	1	2.06301	0.724171	-0.0292466	0.0517359	0.611383
IGHV1-46	5	-0.0109037	0.099764	0.912969	0.989156	0.813474	1.20278	1	1.92504	0.749544	-0.0395079	0.0651994	0.587319
IGKV2D-29	3	-0.297573	0.189074	0.115524	0.742618	0.512652	1.07574	1	0.930836	0.627873	0.0625927	0.064892	0.511481
IGLC2	14	-0.0668957	0.0343008	0.0511443	0.935293	0.874481	1.00033	1	19.2132	0.116639	-0.013141	0.0312749	0.681782
IGLC3	6	0.0819693	0.0754854	0.277525	1.08542	0.936148	1.2585	1	1.86873	0.866994	-0.000751652	0.0576059	0.990214
IGLC7	7	0.0648255	0.0670488	0.333623	1.06697	0.935579	1.21682	1	9.77168	0.134602	-0.0618281	0.0540074	0.304114
IGLL5	3	0.203335	0.187534	0.278251	1.22548	0.848545	1.76986	1	3.77154	0.151712	0.0356973	0.10413	0.78975
IGLV10-54	14	0.0232105	0.0379975	0.541304	1.02348	0.950027	1.10262	1	11.7959	0.544448	0.00408097	0.0256859	0.876406
IGLV3-12	12	0.0139659	0.028154	0.619856	1.01406	0.959622	1.07159	1	12.8523	0.303091	0.0429065	0.0453052	0.365934
IGLV3-16	3	-0.0648615	0.141972	0.64777	0.937197	0.709549	1.23788	1	4.19664	0.122662	-0.169263	0.119329	0.390928
IGLV3-25	3	0.0712639	0.102791	0.488126	1.07386	0.877915	1.31355	1	0.0485008	0.976041	-0.0121653	0.0603581	0.873384
IGLV3-27	4	-0.0887262	0.0764578	0.245862	0.915096	0.787743	1.06304	1	1.18619	0.756318	0.0125954	0.0747299	0.881658
IGLV4-60	23	-0.0229151	0.0290316	0.429927	0.977345	0.923285	1.03457	1	18.483	0.676996	-0.00594266	0.0205677	0.775467
IGLV5-37	12	-0.0242796	0.0474431	0.608818	0.976013	0.889347	1.07112	1	19.3271	0.0554693	-0.093194	0.0302686	0.0116626
IGLV5-45	4	-0.222766	0.110785	0.0443474	0.800302	0.644098	0.994389	1	1.70745	0.63528	-0.00497712	0.0464578	0.924463
IGLV7-43	3	-0.221989	0.177398	0.210803	0.800924	0.565701	1.13395	1	2.5657	0.277247	-0.0726135	0.130691	0.677143
IGLV7-46	9	-0.0767993	0.070395	0.275283	0.926076	0.806724	1.06308	1	2.42518	0.965129	0.0347991	0.0408367	0.422323
IGLV8-61	34	-0.0864354	0.04618	0.0612474	0.917195	0.837823	1.00409	1	20.9059	0.949315	0.00919607	0.0178758	0.610478
IGSF11	11	0.0712554	0.165949	0.667646	1.07386	0.775688	1.48664	1	12.8671	0.2312	-0.0174179	0.0295217	0.569703
IGSF8	8	-0.264466	0.151373	0.0806165	0.767616	0.570549	1.03275	1	6.07698	0.53079	0.028364	0.0379078	0.482605
IK	24	-0.0294742	0.111777	0.79202	0.970956	0.779926	1.20878	1	36.9632	0.032803	0.0142494	0.0272963	0.606869
IKBKB	8	0.343708	0.181384	0.0581028	1.41017	0.988265	2.01218	1	9.44425	0.222314	-0.0327985	0.0808127	0.698924
IKBKE	20	0.0530132	0.0477715	0.267118	1.05444	0.960195	1.15794	1	17.546	0.55293	-0.00475881	0.0259766	0.856692
IL10	6	0.352508	0.213876	0.0993142	1.42263	0.935486	2.16345	1	8.36202	0.137381	0.0169278	0.0711901	0.823732
IL10RA	6	0.0567396	0.147867	0.701186	1.05838	0.79209	1.41419	1	3.06476	0.690002	-0.0312951	0.0404615	0.482422
IL10RB	27	-0.0788556	0.0930431	0.396707	0.924173	0.770111	1.10906	1	40.1152	0.0380084	0.0278337	0.02571	0.289316
IL11RA	38	-0.0145004	0.0486252	0.765545	0.985604	0.896008	1.08416	1	31.1911	0.737477	-0.01871	0.0137637	0.182482
IL12RB2	25	0.0312281	0.0986046	0.751471	1.03172	0.85041	1.25169	1	30.4883	0.169092	0.00273051	0.0232949	0.907707
IL15	15	-0.191165	0.112588	0.0895251	0.825996	0.662431	1.02995	1	12.4916	0.566886	-0.00539265	0.042024	0.899857
IL15RA	22	0.114051	0.083042	0.169622	1.12081	0.952456	1.31892	1	16.1257	0.762547	0.0100499	0.02164	0.647366
IL16	27	-0.0311496	0.0729097	0.669208	0.969331	0.840253	1.11824	1	35.663	0.0980439	0.0503363	0.0264273	0.0683849
IL17RA	16	0.0115753	0.111501	0.917317	1.01164	0.813047	1.25875	1	16.0845	0.376456	0.0109317	0.0238343	0.653524
IL17RB	9	0.171361	0.139433	0.219077	1.18692	0.903095	1.55994	1	1.80057	0.986527	0.0503899	0.0511768	0.35761
IL17RC	11	0.0686876	0.187212	0.713695	1.0711	0.742118	1.54593	1	16.8378	0.0780319	-0.00980853	0.058359	0.870243
IL18	13	-0.297505	0.137825	0.0308828	0.742669	0.566861	0.973002	1	27.5506	0.00643276	-0.120916	0.0368754	0.00734641
IL18BP	8	-0.252748	0.136736	0.0645396	0.776664	0.594075	1.01537	1	8.05591	0.327689	-0.0728153	0.0374811	0.100064
IL18R1	35	-0.0835855	0.0619978	0.177594	0.919812	0.814565	1.03866	1	42.4327	0.15199	-0.0244199	0.0207943	0.248657
IL18RAP	94	-0.0418212	0.0290416	0.149855	0.959041	0.905976	1.01521	1	86.9478	0.657113	-0.0193197	0.0119645	0.10979
IL1R1	6	0.105909	0.170632	0.534805	1.11172	0.795703	1.55325	1	1.94702	0.856427	-0.0100042	0.0517445	0.856115
IL1R2	25	0.0196612	0.0765451	0.797289	1.01986	0.877773	1.18494	1	14.2991	0.939605	-0.0292487	0.0259485	0.271288
IL1RAP	9	-0.0160343	0.114651	0.888776	0.984094	0.786037	1.23205	1	5.87416	0.661326	0.00598779	0.0276558	0.834764
IL1RN	10	-0.348906	0.181928	0.0551328	0.705459	0.493869	1.0077	1	7.38374	0.597233	0.0771731	0.0398728	0.0889647
IL21R	16	0.0329697	0.0910863	0.717381	1.03352	0.864538	1.23553	1	8.87235	0.884097	-0.00796527	0.0271657	0.773662
IL24	5	0.024197	0.196732	0.902111	1.02449	0.696702	1.5065	1	2.0907	0.719081	-0.0166161	0.0562656	0.787012
IL27	7	0.029392	0.173456	0.865443	1.02983	0.73302	1.44682	1	3.95202	0.683169	-0.0283692	0.0866809	0.756712
IL2RA	6	0.294948	0.235341	0.210104	1.34306	0.846775	2.1302	1	3.28665	0.655886	0.00238206	0.0497829	0.96413
IL2RB	4	-0.423947	0.327856	0.19598	0.654458	0.344196	1.2444	1	2.17501	0.536888	-0.311917	0.2116	0.27839
IL32	36	-0.0441821	0.0437623	0.312691	0.95678	0.878134	1.04247	1	29.6149	0.725455	-0.0125361	0.0165886	0.455028
IL4	3	0.0612298	0.224249	0.784819	1.06314	0.685027	1.64997	1	2.09481	0.350848	0.0555634	0.0763339	0.599435
IL4R	19	-0.0660275	0.107788	0.540163	0.936105	0.757833	1.15631	1	10.4474	0.916321	0.0528412	0.032015	0.117189
IL6	3	0.0619526	0.343254	0.856771	1.06391	0.542902	2.08492	1	1.05625	0.58971	-0.0246643	0.0745719	0.796651
IL6R	6	0.11795	0.229454	0.60722	1.12519	0.717645	1.76417	1	1.14124	0.950389	-0.00372832	0.0768698	0.963642
IL6ST	4	-0.0149882	0.315122	0.962064	0.985124	0.531195	1.82695	1	3.92742	0.269409	-0.00471531	0.126213	0.973592
IL7R	22	-0.0395966	0.0923484	0.668088	0.961177	0.802038	1.15189	1	23.8147	0.302122	0.0221584	0.0278667	0.435858
IL8	13	0.0549607	0.0781305	0.481777	1.0565	0.90649	1.23133	1	9.87904	0.626571	0.0223108	0.0395301	0.583807
ILK	6	0.155992	0.257786	0.545096	1.16882	0.705204	1.93722	1	1.38822	0.925597	-0.0405198	0.068542	0.586198
IMPA1	49	0.0703015	0.0455999	0.123145	1.07283	0.981107	1.17313	1	44.671	0.610047	-0.015487	0.019304	0.426435
IMPA2	19	-0.0509977	0.0683279	0.455446	0.950281	0.83117	1.08646	1	21.4103	0.259221	-0.0111289	0.0251266	0.663413
IMPDH1	6	-0.153629	0.182084	0.398822	0.85759	0.600187	1.22538	1	4.43324	0.488864	0.0122572	0.0431304	0.79037
INHBB	22	-0.281911	0.103541	0.00647507	0.754341	0.615789	0.924067	1	25.558	0.223806	-0.00273682	0.0325954	0.93392
INSL3	20	-0.0798179	0.0673306	0.235835	0.923284	0.809138	1.05353	1	17.5748	0.550987	-0.01189	0.0236551	0.621312
INSR	7	0.484363	0.246405	0.0493307	1.62314	1.00141	2.63087	1	7.37332	0.287698	0.0377058	0.0707006	0.61666
IPP	24	0.211084	0.0704363	0.00272828	1.23502	1.07576	1.41785	1	19.9342	0.645875	-0.0395	0.0228241	0.0975224
IRAK3	25	-0.0486746	0.0840281	0.56241	0.952491	0.807857	1.12302	1	29.3251	0.208134	-0.0109361	0.0313225	0.730157
IRAK4	6	-0.369129	0.172862	0.0327286	0.691337	0.492659	0.970136	1	3.29673	0.654342	0.0760223	0.0499319	0.20254
ISG15	6	0.0292057	0.134599	0.828222	1.02964	0.79088	1.34047	1	3.31344	0.651785	-0.0481519	0.0440732	0.335984
ITGA1	22	-0.114889	0.085649	0.179793	0.891465	0.7537	1.05441	1	22.8473	0.352175	-0.0217552	0.0205997	0.303517
ITGA2	28	0.16615	0.0742663	0.0252724	1.18075	1.0208	1.36576	1	20.5532	0.806758	-0.0259776	0.0270455	0.345644
ITGA3	4	-0.364688	0.274368	0.183785	0.694413	0.405575	1.18895	1	0.185806	0.979848	-0.00882531	0.0715523	0.913115
ITGA4	47	-0.0685339	0.0441049	0.120212	0.933762	0.856433	1.01807	1	45.2113	0.505198	-0.0409056	0.019142	0.0380722
ITGA5	3	-0.0651268	0.360422	0.856606	0.936949	0.462294	1.89895	1	1.68564	0.430496	-0.231032	0.193467	0.44381
ITGA6	4	-0.364396	0.33429	0.275687	0.694616	0.360738	1.33751	1	5.57974	0.133946	0.0626577	0.0639413	0.430454
ITGA9	18	-0.178808	0.102368	0.0806868	0.836267	0.684238	1.02207	1	18.3582	0.366586	-0.0772906	0.0488605	0.133245
ITGAD	28	-0.0960727	0.0644781	0.136223	0.908398	0.800555	1.03077	1	32.2936	0.221385	0.00176667	0.026943	0.948221
ITGAE	8	-0.109334	0.153648	0.476721	0.896431	0.663329	1.21145	1	2.26922	0.943451	0.00538703	0.0450104	0.90864
ITGAL	14	0.435442	0.153631	0.00459217	1.54565	1.14376	2.08874	1	9.63626	0.723374	0.00263144	0.04271	0.951886
ITGAM	7	-0.322457	0.254839	0.20575	0.724367	0.439577	1.19366	1	2.69471	0.846072	0.0208878	0.0788213	0.801586
ITGAX	44	0.00309815	0.0385189	0.935894	1.0031	0.93016	1.08177	1	68.7301	0.00759824	-0.0233713	0.0248642	0.352612
ITGB3	5	0.100482	0.181914	0.580702	1.1057	0.774088	1.57938	1	1.53619	0.820212	-0.086168	0.0819627	0.370326
ITGB5	8	0.00047528	0.183431	0.997933	1.00048	0.69834	1.43333	1	4.16571	0.760505	-0.0577255	0.0491182	0.284421
ITGB7	22	0.131589	0.0669291	0.0492873	1.14064	1.00041	1.30053	1	13.1022	0.905002	-0.0124422	0.0189194	0.518265
ITIH2	21	-0.0307656	0.10936	0.778462	0.969703	0.782617	1.20151	1	23.9454	0.244784	0.0441294	0.028498	0.137996
ITIH4	46	0.0710544	0.0463285	0.125102	1.07364	0.980444	1.17569	1	63.3451	0.0368785	-0.0160093	0.0177127	0.371008
ITK	19	0.155928	0.105793	0.14051	1.16874	0.949873	1.43804	1	17.4795	0.490402	-0.0342048	0.0318241	0.297479
ITLN1	19	-0.201901	0.0641062	0.00163566	0.817176	0.720688	0.926582	1	22.4114	0.214233	-0.0469756	0.0260421	0.0890076
ITM2B	19	0.0289373	0.0990039	0.770069	1.02936	0.8478	1.2498	1	22.0775	0.228563	0.0157875	0.0255125	0.544243
ITPR1	16	-0.0376006	0.0992332	0.704753	0.963098	0.792869	1.16987	1	13.0242	0.600426	0.0137887	0.0264893	0.610823
ITPR2	39	0.145604	0.0994335	0.143103	1.15674	0.951909	1.40564	1	82.691	3.70697801920135e-05	0.00366335	0.0226194	0.872221
ITPR3	55	0.0839642	0.0513529	0.10204	1.08759	0.983451	1.20276	1	106.18	2.92977411047469e-05	-0.00132342	0.0194028	0.945877
IVNS1ABP	19	0.131657	0.115299	0.253508	1.14072	0.909983	1.42996	1	22.4087	0.214345	0.0304218	0.0455954	0.513592
JAG1	3	-0.663029	0.632639	0.294621	0.515288	0.14912	1.78059	1	5.12821	0.0769881	-0.176284	0.0836753	0.282133
JAK2	19	-0.10272	0.124797	0.410454	0.902379	0.706577	1.15244	1	32.785	0.0177184	-0.00952834	0.0363104	0.796156
JAM2	3	-0.340414	0.285669	0.233404	0.711476	0.406437	1.24545	1	0.29577	0.86253	-0.0381288	0.649316	0.96266
JAM3	8	0.246112	0.156375	0.115521	1.27904	0.941403	1.73778	1	4.47609	0.723594	-0.0507614	0.0384544	0.234945
JUN	16	-0.145403	0.10657	0.172445	0.864674	0.701678	1.06553	1	9.59647	0.844327	0.0226153	0.0275166	0.424922
KALRN	9	-0.0233549	0.158537	0.882884	0.976916	0.715991	1.33293	1	6.29552	0.614167	-0.00193484	0.0395888	0.962386
KAT2B	30	0.0158742	0.0835987	0.849399	1.016	0.862449	1.19689	1	34.3228	0.227639	-0.02616	0.0244534	0.29385
KBTBD11	47	-0.0495376	0.0531439	0.351264	0.951669	0.85753	1.05614	1	38.343	0.781383	-0.0172917	0.0140713	0.225511
KBTBD2	42	-0.0143965	0.0633493	0.820225	0.985707	0.87061	1.11602	1	59.5433	0.0305601	0.0138284	0.025533	0.591104
KBTBD7	5	0.14902	0.183518	0.416782	1.1607	0.810037	1.66315	1	5.75042	0.218579	-0.00526006	0.0645634	0.940198
KBTBD8	3	0.412806	0.330587	0.211773	1.51105	0.790456	2.88856	1	1.12017	0.571161	-0.113721	0.162504	0.611285
KCNA3	7	-0.133448	0.207275	0.519691	0.875073	0.582918	1.31365	1	5.35239	0.499473	0.0964874	0.0583149	0.158912
KCNA6	3	0.483388	0.309387	0.118192	1.62156	0.884254	2.97364	1	0.7341	0.692775	0.0227282	0.0846179	0.832948
KCNB1	6	-0.0156921	0.166627	0.92497	0.98443	0.710149	1.36465	1	9.31447	0.0971594	-0.042226	0.0536676	0.475394
KCNC3	4	-0.147862	0.358554	0.680059	0.86255	0.427147	1.74178	1	4.76568	0.189781	0.00940212	0.125066	0.946917
KCNE1	15	0.202293	0.11074	0.0677399	1.22421	0.98535	1.52096	1	16.9918	0.256617	0.0288051	0.0255562	0.280063
KCNG2	5	0.236558	0.323216	0.464237	1.26688	0.672371	2.38706	1	7.18378	0.126489	-0.0383055	0.110919	0.75263
KCNH2	10	-0.247646	0.148189	0.0946932	0.780636	0.583858	1.04373	1	4.42206	0.881507	-0.0178744	0.0504477	0.732261
KCNH3	5	0.282162	0.211868	0.182931	1.32599	0.875379	2.00857	1	3.75854	0.439669	0.055954	0.0660249	0.458991
KCNH8	3	-0.134495	0.384299	0.726358	0.874158	0.411593	1.85657	1	1.34647	0.510055	-0.0896527	0.0925257	0.510039
KCNJ10	6	0.288407	0.198783	0.146819	1.3343	0.903744	1.96998	1	3.22991	0.664589	0.0341044	0.0487339	0.522607
KCNJ15	38	-0.10612	0.0527951	0.0444267	0.899316	0.810909	0.997362	1	24.6859	0.939517	-0.00972431	0.0189837	0.611608
KCNJ2	10	0.249506	0.157016	0.11205	1.28339	0.943418	1.74588	1	9.1	0.428095	-0.0142446	0.0315946	0.664063
KCNK13	15	0.134319	0.108617	0.216223	1.14376	0.924438	1.41511	1	14.3217	0.426027	0.0239734	0.031479	0.459911
KCNK17	53	-0.0730065	0.0408034	0.0735783	0.929595	0.858146	1.00699	1	63.1663	0.137975	-0.00859625	0.0202513	0.673002
KCNK6	9	-0.0955398	0.119917	0.425617	0.908882	0.718509	1.1497	1	8.51635	0.384722	0.0308846	0.0631617	0.639805
KCNK7	8	-0.315043	0.208161	0.130163	0.729757	0.485275	1.09741	1	12.3754	0.0888704	-0.00860707	0.0710575	0.907544
KCNMA1	39	-0.0488214	0.0498919	0.327805	0.952351	0.863631	1.05019	1	30.1987	0.812387	-0.0255397	0.0208361	0.228042
KCNN4	59	-0.0377104	0.0459463	0.411789	0.962992	0.88006	1.05374	1	62.5444	0.318123	-0.00627494	0.0162804	0.701355
KCNQ5	23	0.005094	0.118611	0.965744	1.00511	0.796616	1.26817	1	32.6071	0.0676191	-0.0967031	0.0448971	0.0430183
KCNT1	12	-0.0285567	0.0890379	0.748419	0.971847	0.81622	1.15715	1	6.08453	0.867665	0.0110769	0.0271375	0.691748
KDM1B	22	-0.0283652	0.0931321	0.760694	0.972033	0.809852	1.16669	1	13.8457	0.876136	0.021241	0.0302942	0.491284
KDM4C	9	0.475151	0.229547	0.038457	1.60826	1.02556	2.52203	1	10.1476	0.254822	0.0185854	0.0695428	0.796979
KDSR	17	-0.017887	0.0956176	0.851607	0.982272	0.814405	1.18474	1	25.5194	0.0611762	0.0851094	0.0382033	0.0416233
KEAP1	4	0.401181	0.307743	0.192363	1.49359	0.817098	2.73015	1	1.82053	0.610478	0.035936	0.0694019	0.656184
KHK	33	-0.109736	0.0590713	0.0632124	0.89607	0.798104	1.00606	1	24.5061	0.825528	-0.00975252	0.0230274	0.674841
KIR2DL1	8	0.0563444	0.104856	0.591027	1.05796	0.861419	1.29935	1	13.1337	0.0689169	-0.0752765	0.0405478	0.112771
KIR2DL3	3	-0.198386	0.396943	0.617226	0.820053	0.376666	1.78536	1	7.88602	0.0193898	0.204889	0.0900007	0.263492
KIR2DS4	29	0.0139666	0.0243621	0.566448	1.01406	0.966781	1.06366	1	25.8954	0.578793	0.0217146	0.0218691	0.329559
KIR3DL1	15	-0.0319061	0.0750606	0.670785	0.968598	0.836085	1.12211	1	10.6109	0.716295	0.00117052	0.0287998	0.968198
KIR3DL2	15	0.0334429	0.0419923	0.425797	1.03401	0.952313	1.12271	1	7.89893	0.894525	0.0378935	0.024846	0.151179
KISS1R	27	0.0478812	0.0610728	0.433038	1.04905	0.930697	1.18244	1	23.7015	0.593032	-0.00935458	0.0226328	0.682897
KL	23	0.172683	0.111522	0.12152	1.18849	0.955138	1.47885	1	15.1658	0.855026	0.0362808	0.0249258	0.160304
KLF5	9	-0.0364335	0.272708	0.893719	0.964222	0.564994	1.64555	1	20.8054	0.00768279	0.0481704	0.0883666	0.602598
KLHL12	18	0.07113	0.101544	0.483624	1.07372	0.879945	1.31017	1	15.5933	0.552829	0.00321756	0.0221741	0.886441
KLHL17	3	0.208993	0.202417	0.301842	1.23244	0.828828	1.83259	1	1.10397	0.575807	0.087405	0.0836791	0.486138
KLHL2	3	0.520763	0.29921	0.0817778	1.68331	0.936423	3.02592	1	0.14588	0.929656	-0.031839	0.0949753	0.794078
KLHL20	8	0.0910948	0.159516	0.567952	1.09537	0.801271	1.49742	1	4.98533	0.661754	-0.0372432	0.0619021	0.569429
KLHL23	4	0.0927497	0.268519	0.729785	1.09719	0.648205	1.85716	1	2.56302	0.464009	0.0253037	0.0771758	0.77415
KLHL24	16	0.0725699	0.0655514	0.268264	1.07527	0.945623	1.22269	1	12.9435	0.606666	0.0117554	0.0271207	0.671293
KLHL29	4	0.37902	0.308075	0.21859	1.46085	0.798671	2.67205	1	2.37803	0.497738	0.013283	0.099152	0.905694
KLHL3	22	-0.0591681	0.0918238	0.519339	0.942548	0.787303	1.12841	1	11.6312	0.949043	0.0155193	0.0269334	0.5709
KLHL30	21	-0.199115	0.0852405	0.0194956	0.819456	0.693374	0.968465	1	15.3688	0.754927	-0.00335894	0.0244957	0.892376
KLHL35	31	-0.0221301	0.0708024	0.754614	0.978113	0.851375	1.12372	1	35.622	0.220713	-0.033956	0.0230116	0.150826
KLHL36	18	-0.0130293	0.0799312	0.870514	0.987055	0.843923	1.15446	1	13.1125	0.728621	-0.000376039	0.0299017	0.990122
KLHL5	51	-0.041801	0.0499708	0.402869	0.959061	0.869581	1.05775	1	65.8342	0.0659322	0.0037284	0.0193687	0.848149
KLHL6	13	-0.0898806	0.114943	0.434241	0.91404	0.729665	1.145	1	8.9943	0.703417	0.00289167	0.025382	0.911349
KLHL7	14	0.141603	0.126869	0.264363	1.15212	0.898472	1.47737	1	11.2353	0.591111	0.00928155	0.0295838	0.759107
KLHL8	12	0.0395878	0.130244	0.761166	1.04038	0.805984	1.34295	1	9.7025	0.55733	-0.0424771	0.0263593	0.138155
KLHL9	26	0.151551	0.0653339	0.0203607	1.16364	1.02377	1.32261	1	25.3426	0.443309	0.00291078	0.0196896	0.883709
KLK1	5	-0.292523	0.147596	0.047488	0.746378	0.558886	0.99677	1	0.327236	0.987989	-0.0116013	0.0451749	0.813932
KLKB1	45	-0.0205025	0.0466903	0.660577	0.979706	0.89403	1.07359	1	43.3333	0.500078	0.00691369	0.0162137	0.671936
KLRB1	16	-0.0637483	0.106211	0.548369	0.938241	0.761914	1.15537	1	13.1088	0.593892	0.0114478	0.0280168	0.689011
KLRC1	40	-0.0580577	0.0550195	0.291324	0.943595	0.847134	1.05104	1	46.031	0.204048	0.0210818	0.0163652	0.205463
KLRC2	30	-0.0277902	0.0549199	0.612847	0.972592	0.873338	1.08313	1	38.7878	0.105794	-0.0126105	0.0223824	0.577639
KLRD1	15	-0.180652	0.109329	0.0984612	0.834726	0.673722	1.03421	1	8.28221	0.874112	-0.0120516	0.03807	0.7566
KLRK1	9	0.0191565	0.0951912	0.840509	1.01934	0.845846	1.22842	1	9.54208	0.298647	0.0590153	0.0337586	0.123926
KMO	15	-0.0499881	0.0978454	0.609429	0.951241	0.785241	1.15233	1	13.8423	0.461525	0.0241593	0.0243906	0.340001
KRT18	3	-0.235752	0.224488	0.293636	0.789977	0.508776	1.2266	1	0.468889	0.79101	0.038579	0.0990409	0.763531
KSR1	29	0.0111247	0.0609371	0.855143	1.01119	0.897348	1.13947	1	20.6051	0.84142	-0.0173059	0.0188628	0.367024
KYNU	20	0.0161079	0.0694266	0.816528	1.01624	0.886949	1.16437	1	18.8395	0.467177	-0.000182198	0.0261259	0.994512
LACTB	13	-0.308579	0.125644	0.01405	0.73449	0.574163	0.939585	1	8.79487	0.720344	0.0163914	0.0309985	0.607463
LAIR1	12	0.198457	0.110103	0.0714713	1.21952	0.982805	1.51325	1	15.5974	0.156747	0.0026823	0.0367962	0.943326
LAIR2	21	0.00419532	0.0764191	0.956219	1.0042	0.864515	1.16646	1	25.6093	0.179106	-0.00679246	0.0326034	0.837184
LAMA2	3	-0.129168	0.317961	0.684568	0.878826	0.471248	1.63892	1	3.23754	0.198142	0.0925304	0.0882116	0.484791
LAMA5	20	0.0948353	0.0682915	0.164929	1.09948	0.961735	1.25695	1	19.2512	0.440829	-0.0242765	0.0223511	0.291747
LAMB2	7	0.343935	0.30351	0.257133	1.41049	0.778066	2.55695	1	22.0024	0.00120969	0.0607308	0.0677457	0.411091
LAMC1	57	-0.0893595	0.0377253	0.0178512	0.914517	0.849335	0.9847	1	47.8484	0.772564	0.00760799	0.0188476	0.688028
LAMC3	15	0.130712	0.0748864	0.0809022	1.13964	0.984063	1.31981	1	9.49971	0.79777	-0.0159133	0.0300572	0.605428
LAMP3	10	-0.340075	0.179115	0.0576113	0.711717	0.501005	1.01105	1	9.37421	0.403472	-0.0485039	0.0504079	0.364113
LAP3	71	0.0113232	0.032392	0.726663	1.01139	0.949172	1.07768	1	63.6701	0.689766	0.0124771	0.013502	0.358656
LARS	3	-0.120368	0.170302	0.479695	0.886594	0.634982	1.23791	1	0.0504861	0.975073	-0.00519142	0.0898857	0.963272
LATS2	9	-0.276099	0.131135	0.0352516	0.758738	0.586769	0.981106	1	9.13707	0.330865	0.0042404	0.0492726	0.933829
LCAT	10	-0.0965618	0.1047	0.356387	0.907954	0.739505	1.11477	1	4.0711	0.906671	0.0224529	0.0515123	0.674451
LCN2	3	-0.151119	0.183324	0.409754	0.859746	0.600236	1.23145	1	0.534909	0.765325	-0.541703	0.801189	0.621516
LCN8	8	0.079218	0.0881836	0.36901	1.08244	0.910627	1.28667	1	11.0029	0.138493	0.0167022	0.0382229	0.677422
LDHA	5	-0.169863	0.180613	0.346971	0.84378	0.592227	1.20218	1	2.43072	0.657083	0.0172017	0.0611451	0.796749
LEAP2	4	-0.238594	0.277622	0.390108	0.787734	0.457155	1.35736	1	2.95106	0.399232	-0.247412	0.174236	0.291455
LEFTY1	4	0.000284203	0.360011	0.99937	1.00028	0.493942	2.02568	1	3.24151	0.355866	-0.180686	0.100527	0.214102
LEP	3	0.635739	0.416578	0.126986	1.88842	0.834641	4.27264	1	0.319807	0.852226	0.0492545	0.178248	0.828368
LEPR	42	0.00107455	0.0493143	0.982616	1.00108	0.908844	1.10267	1	38.2627	0.592957	-0.0227544	0.0175139	0.201307
LEPRE1	15	0.0846341	0.104231	0.416798	1.08832	0.887224	1.33499	1	9.70604	0.783344	0.0459559	0.0294304	0.14241
LGALS1	15	0.217897	0.0916053	0.0173762	1.24346	1.0391	1.48802	1	18.8659	0.170138	0.0257435	0.0272187	0.361498
LGALS3BP	9	0.168936	0.170173	0.320842	1.18404	0.84823	1.65281	1	2.44854	0.964087	0.0154577	0.035315	0.674785
LGALS8	16	0.0327602	0.0567459	0.563727	1.0333	0.924537	1.15486	1	7.91036	0.927326	-0.0157221	0.0210566	0.467622
LGALS9	61	0.0122817	0.0355535	0.729761	1.01236	0.944213	1.08542	1	50.2922	0.809843	-0.0180566	0.0129906	0.169758
LGMN	10	0.175718	0.194025	0.365121	1.1921	0.814998	1.7437	1	16.8695	0.0507994	0.0450694	0.0502862	0.396283
LGR4	7	0.145853	0.261517	0.577035	1.15703	0.693004	1.93175	1	12.9967	0.0430887	0.0752354	0.0643153	0.294808
LGR6	22	-0.0320868	0.0858075	0.708449	0.968423	0.81851	1.14579	1	11.8676	0.943123	0.000884019	0.026008	0.973222
LIG1	23	0.181273	0.085096	0.0331532	1.19874	1.01459	1.41632	1	24.0515	0.344534	0.022628	0.0228818	0.333968
LILRA1	20	0.01407	0.0550314	0.798204	1.01417	0.910472	1.12968	1	22.4682	0.261577	-0.0059367	0.0220296	0.79062
LILRA2	19	-0.0228292	0.0554979	0.680814	0.977429	0.876687	1.08975	1	14.7355	0.680039	0.00540419	0.020836	0.798466
LILRA3	37	0.0212611	0.0208852	0.308678	1.02149	0.980518	1.06417	1	27.1782	0.855171	0.00722354	0.0150177	0.63351
LILRA4	3	0.353665	0.339647	0.29775	1.42428	0.731949	2.77146	1	0.000175435	0.999912	-0.0112649	0.974891	0.992644
LILRA5	15	-0.0320794	0.0616626	0.602897	0.96843	0.858183	1.09284	1	13.3607	0.498341	-0.014688	0.0246344	0.561255
LILRA6	12	0.201988	0.0939997	0.0316486	1.22383	1.01791	1.47142	1	11.5679	0.396985	0.017759	0.0303363	0.571249
LILRB1	21	-0.162966	0.063535	0.0103183	0.84962	0.750141	0.962292	1	19.1197	0.51406	-0.0200735	0.0175895	0.267958
LILRB2	17	-0.192863	0.092801	0.0376873	0.824595	0.687459	0.989087	1	23.5116	0.100727	-0.0488685	0.0343829	0.175685
LILRB4	21	-0.0390308	0.0865041	0.651844	0.961721	0.811737	1.13942	1	13.4783	0.855932	-0.00675789	0.0202413	0.742137
LILRB5	6	0.683763	0.214702	0.00144902	1.98132	1.30076	3.01796	1	4.28534	0.509107	-0.0195762	0.0448033	0.684711
LIMK1	27	-0.0263212	0.0434751	0.544892	0.974022	0.894462	1.06066	1	21.7613	0.701684	-0.0172793	0.0172053	0.324857
LINGO2	31	0.026466	0.060787	0.66328	1.02682	0.911488	1.15674	1	31.1496	0.408079	-0.00576669	0.0272309	0.833768
LIPA	90	-0.0118422	0.0332355	0.721607	0.988228	0.925905	1.05475	1	72.2493	0.902068	0.0103555	0.0120517	0.39253
LIPC	18	0.153136	0.100402	0.1272	1.16548	0.957288	1.41896	1	12.5337	0.7668	0.0126525	0.0184517	0.502711
LIPN	68	0.0138003	0.0330259	0.676048	1.0139	0.950345	1.0817	1	65.3324	0.534871	-0.0119607	0.0118556	0.316726
LMAN1	14	0.0243315	0.0624436	0.696791	1.02463	0.906596	1.15803	1	6.29078	0.934927	0.00724151	0.0285177	0.803848
LMCD1	25	0.103432	0.10455	0.322516	1.10897	0.903493	1.36118	1	18.6655	0.769585	-0.00645294	0.0276744	0.817689
LMNA	9	0.00700995	0.117396	0.952385	1.00703	0.800046	1.26757	1	3.62639	0.889162	0.0051823	0.029322	0.864719
LMTK2	10	-0.132779	0.137188	0.333116	0.875659	0.669203	1.14581	1	7.44715	0.590669	0.0176274	0.0301982	0.57549
LNPEP	22	-0.104899	0.0792641	0.185698	0.900415	0.770854	1.05175	1	14.0025	0.869491	-0.00676228	0.0257409	0.795465
LOXL2	15	-0.012839	0.0629709	0.838441	0.987243	0.872614	1.11693	1	9.62723	0.788898	-0.0195496	0.0326258	0.559333
LOXL3	8	0.138046	0.143459	0.335914	1.14803	0.866639	1.52078	1	12.5938	0.0826473	0.0583109	0.0488009	0.277221
LPAR1	97	-0.0444614	0.0283209	0.116435	0.956513	0.904864	1.01111	1	104.782	0.25359	0.01444	0.0126675	0.257184
LPAR2	34	0.0149005	0.0540457	0.782777	1.01501	0.912991	1.12843	1	29.7255	0.630943	-0.00593091	0.02122	0.781663
LPAR3	12	-0.0585605	0.091264	0.521093	0.943121	0.788646	1.12785	1	5.75718	0.889064	-0.0026873	0.0284466	0.926603
LPAR5	24	0.0223261	0.0898698	0.803804	1.02258	0.857427	1.21954	1	30.1315	0.145662	-0.0343376	0.0271281	0.218841
LPHN1	4	0.0620431	0.160693	0.699425	1.06401	0.776534	1.45791	1	2.12618	0.546634	-0.0251467	0.0730321	0.763437
LPL	35	-0.0386144	0.0627243	0.538145	0.962122	0.850821	1.08798	1	35.3832	0.402765	0.00226393	0.0165575	0.892074
LRPAP1	18	-0.025597	0.118987	0.82967	0.974728	0.771969	1.23074	1	35.1676	0.00591334	-0.037467	0.0368741	0.324711
LRRC4	7	0.247568	0.168714	0.142274	1.28091	0.920247	1.78291	1	1.66515	0.94778	-0.0190259	0.0423067	0.671741
LRRC4B	5	-0.0345789	0.197827	0.861242	0.966012	0.655524	1.42356	1	3.20118	0.52474	0.0515287	0.0428271	0.315197
LRRK1	18	-0.0192982	0.0698956	0.782471	0.980887	0.855308	1.1249	1	19.095	0.323109	-0.023012	0.0294748	0.446356
LRRK2	38	0.188061	0.0673875	0.00525878	1.20691	1.05758	1.37732	1	42.9395	0.231706	0.0083197	0.0238559	0.72931
LRRN1	31	0.134457	0.0837485	0.108387	1.14392	0.970746	1.34798	1	22.36	0.840629	-0.00816582	0.0231614	0.726966
LRRN3	5	0.19912	0.226489	0.379314	1.22033	0.782862	1.90225	1	1.78377	0.77545	0.0260463	0.0525325	0.654073
LSS	37	0.0623381	0.0340124	0.066832	1.06432	0.995683	1.13769	1	36.8261	0.430485	-0.0269365	0.0170281	0.122671
LTA	6	0.31902	0.306739	0.298322	1.37578	0.754132	2.50986	1	23.0807	0.00032579	-0.0184183	0.141838	0.90295
LTA4H	70	0.00535361	0.0326604	0.869796	1.00537	0.943027	1.07183	1	66.5901	0.559866	0.010823	0.0113417	0.343329
LTB4R	7	-0.0211146	0.177598	0.905362	0.979107	0.691283	1.38677	1	5.29579	0.506473	-0.0235783	0.056747	0.695006
LTBP2	7	0.349433	0.337744	0.300852	1.41826	0.731583	2.74948	1	20.3082	0.00244031	0.11651	0.113184	0.350495
LTBP3	32	0.0859312	0.0822747	0.29628	1.08973	0.92744	1.28042	1	31.6948	0.431627	0.00610552	0.0216174	0.77955
LTBP4	18	0.170914	0.098204	0.0817889	1.18639	0.978665	1.4382	1	15.708	0.544622	-0.0194854	0.025435	0.454779
LTBR	18	-0.0573531	0.10198	0.573847	0.944261	0.773187	1.15319	1	24.8414	0.0983167	-0.0312371	0.0344489	0.377985
LY75	47	0.0339367	0.0497676	0.4953	1.03452	0.938373	1.14052	1	47.5958	0.407543	-0.0347789	0.0201608	0.0913773
LY86	65	-0.043795	0.0425815	0.303716	0.95715	0.880509	1.04046	1	79.5661	0.0908172	-0.0200524	0.0135197	0.143007
LY9	12	0.0728308	0.140216	0.603468	1.07555	0.817102	1.41574	1	17.7806	0.0868119	0.0175399	0.0412547	0.679722
LY96	28	0.113936	0.0735135	0.121174	1.12068	0.9703	1.29437	1	29.0626	0.357871	0.0242946	0.0173006	0.172074
LYG1	30	0.0266299	0.0514179	0.604521	1.02699	0.928533	1.13588	1	32.5307	0.29707	-0.0114642	0.025178	0.652384
LYN	6	-0.163376	0.254188	0.520395	0.849272	0.516033	1.39771	1	2.00542	0.848394	-0.00840975	0.0602941	0.895813
LYPD5	3	0.952517	0.292861	0.00114414	2.59223	1.46011	4.60216	1	2.4358	0.29585	0.542749	0.361676	0.374207
LYZ	92	0.0835447	0.0284275	0.00329408	1.08713	1.02822	1.14943	1	66.0245	0.977447	0.00642833	0.0114548	0.576063
M6PR	33	0.00637805	0.0602134	0.915642	1.0064	0.894366	1.13246	1	16.4725	0.989405	-0.0130838	0.0185593	0.486089
MADCAM1	3	0.402332	0.317559	0.205173	1.49531	0.802451	2.78639	1	0.845658	0.655191	0.0711055	0.0833574	0.550391
MAK	25	-0.0638121	0.0800814	0.425544	0.938181	0.8019	1.09762	1	23.2537	0.504867	0.00817211	0.0264538	0.760163
MAN1B1	26	0.0537942	0.0490303	0.272571	1.05527	0.958577	1.16171	1	20.4623	0.722174	0.0236064	0.0194116	0.235775
MAN2B1	20	0.0436938	0.0385381	0.256886	1.04466	0.968661	1.12663	1	17.1205	0.581706	-5.6745e-05	0.0230132	0.99806
MANBA	9	-0.13237	0.159741	0.407302	0.876017	0.640528	1.19808	1	10.352	0.241185	0.0478779	0.114092	0.687325
MANF	4	0.367894	0.303624	0.225636	1.44469	0.796754	2.61954	1	0.697393	0.873817	-0.0227807	0.0662205	0.763639
MAP2K1	6	-0.213487	0.17606	0.225291	0.807763	0.57203	1.14064	1	6.91315	0.22718	0.0433337	0.0512317	0.445275
MAP2K2	13	0.157115	0.114251	0.169077	1.17013	0.935366	1.46382	1	14.5439	0.267332	0.0915475	0.0375979	0.0331204
MAP2K4	3	0.179959	0.222983	0.419636	1.19717	0.7733	1.85337	1	2.40477	0.300477	-0.0715504	0.0664777	0.476614
MAP2K5	45	-0.0390791	0.0496302	0.431044	0.961675	0.872533	1.05992	1	44.5456	0.448683	0.0185669	0.0175199	0.295169
MAP3K1	17	-0.00125715	0.111303	0.990988	0.998744	0.802991	1.24222	1	15.0151	0.523533	-0.0421993	0.027383	0.144126
MAP3K10	11	0.385086	0.14596	0.00833223	1.46974	1.10407	1.95652	1	10.6745	0.383431	0.0317465	0.0438006	0.486991
MAP3K12	9	0.0093318	0.173433	0.95709	1.00938	0.718494	1.41802	1	3.77913	0.876481	0.0588599	0.0475645	0.255807
MAP3K13	5	-0.237371	0.213928	0.267178	0.788699	0.518576	1.19953	1	2.03175	0.729919	-0.0081288	0.0435828	0.863942
MAP3K2	40	0.0547112	0.0520715	0.293399	1.05624	0.953755	1.16973	1	30.4227	0.835503	0.0217263	0.0190226	0.260547
MAP3K4	3	-0.368404	0.516769	0.475908	0.691838	0.251259	1.90496	1	4.06128	0.131252	-0.135451	0.0686525	0.298643
MAP3K5	24	-0.0678166	0.0501047	0.175897	0.934432	0.847028	1.03086	1	22.6723	0.480038	-0.00705394	0.0250352	0.78076
MAP3K6	32	0.167054	0.0731587	0.0224039	1.18182	1.02395	1.36403	1	51.3989	0.0120831	0.0310583	0.0186026	0.105409
MAP3K7	4	0.0240415	0.212261	0.909821	1.02433	0.67571	1.55282	1	1.17073	0.760033	-0.0356676	0.0610198	0.61802
MAP3K8	17	0.248439	0.0923033	0.00711204	1.28202	1.06986	1.53626	1	11.8203	0.756255	-0.00717174	0.0257681	0.784567
MAP3K9	13	0.11004	0.123511	0.372965	1.11632	0.876305	1.42208	1	16.1229	0.185672	0.0292906	0.0466994	0.543317
MAP4K1	4	0.0472513	0.21197	0.823602	1.04839	0.691971	1.58838	1	1.67145	0.643299	-0.0229178	0.174329	0.907441
MAP4K5	6	-0.235242	0.303714	0.438605	0.79038	0.435822	1.43338	1	8.79044	0.117721	0.0891719	0.151449	0.587644
MAPK1	6	0.165427	0.256471	0.518918	1.1799	0.713727	1.95055	1	7.92946	0.160166	0.0037114	0.0614444	0.954732
MAPK13	9	0.514371	0.246157	0.0366535	1.67259	1.03242	2.7097	1	12.1927	0.14281	0.0358484	0.0566147	0.546725
MAPK14	10	0.335704	0.153533	0.0287769	1.39892	1.03539	1.8901	1	16.4826	0.0574628	0.111794	0.0431551	0.0320878
MAPK3	56	-0.0661392	0.0380251	0.0819724	0.936001	0.868777	1.00843	1	59.6933	0.309052	0.0234471	0.0173426	0.182014
MAPK7	3	-0.519321	0.27948	0.0631452	0.594925	0.344004	1.02887	1	1.38763	0.499666	0.0611042	0.137503	0.733781
MAPK8	17	0.165568	0.108176	0.125884	1.18006	0.954605	1.45877	1	19.2336	0.256736	0.0716324	0.0315286	0.0382362
MAPK9	27	-0.0720081	0.0832677	0.38716	0.930523	0.790403	1.09548	1	19.5669	0.811622	0.00943909	0.0207093	0.652475
MAPKAPK3	15	-0.0850932	0.0891397	0.339777	0.918427	0.7712	1.09376	1	25.1601	0.0330196	0.0148317	0.0324975	0.655637
MAPKAPK5	7	-0.25311	0.146695	0.0844515	0.776382	0.58238	1.03501	1	3.34998	0.76381	-0.0432469	0.0410712	0.340555
MARK2	4	-0.555049	0.345266	0.107923	0.574044	0.291776	1.12938	1	0.866658	0.833466	-0.0411372	0.0650757	0.59192
MARK3	24	-0.0360573	0.0656059	0.582591	0.964585	0.848195	1.09695	1	11.2475	0.980519	-0.000573301	0.0266033	0.983001
MARK4	23	-0.0297669	0.0745799	0.689799	0.970672	0.838665	1.12346	1	15.7594	0.827646	0.00566207	0.0230759	0.808554
MARS	6	0.091394	0.120151	0.446859	1.0957	0.8658	1.38665	1	3.10837	0.683283	0.0196933	0.0570317	0.747259
MAST2	5	0.613406	0.220031	0.00530648	1.84671	1.19979	2.84245	1	3.98716	0.407746	-0.0331536	0.0558125	0.594314
MAST4	17	-0.0985497	0.0920152	0.284162	0.906151	0.756616	1.08524	1	19.2856	0.254133	0.054093	0.036536	0.159426
MATK	7	-0.178919	0.186324	0.336924	0.836173	0.580356	1.20475	1	4.68962	0.584192	0.00098944	0.0409033	0.981637
MATN2	15	-0.177722	0.112223	0.113274	0.837175	0.671877	1.04314	1	6.38045	0.955973	0.0262333	0.0239689	0.293613
MBNL1	30	0.120649	0.060834	0.0473405	1.12823	1.00141	1.2711	1	30.9732	0.366688	0.0243401	0.0167949	0.158374
MBTPS1	47	-0.0933847	0.0437749	0.0329007	0.910843	0.835952	0.992443	1	34.873	0.884628	-0.0186134	0.0138731	0.186427
MC1R	35	0.0399968	0.0449575	0.373649	1.04081	0.95302	1.13668	1	39.7329	0.229813	0.000344492	0.0147681	0.98153
MCHR1	24	-0.134431	0.0791971	0.0896174	0.874213	0.74852	1.02101	1	18.2226	0.745305	-0.00863642	0.0261994	0.744789
MCL1	11	-0.513475	0.164288	0.00177526	0.598412	0.433667	0.825743	1	13.8609	0.179433	0.0376892	0.0338274	0.294078
MCOLN1	5	0.258314	0.209661	0.217929	1.29475	0.858454	1.95277	1	2.81489	0.589265	0.0182109	0.0575305	0.772338
MCOLN2	35	-0.0580451	0.0763912	0.44735	0.943607	0.812392	1.09602	1	40.2565	0.2129	0.0164222	0.0192861	0.400628
MCOLN3	7	0.0613834	0.296869	0.83619	1.06331	0.594235	1.90265	1	16.355	0.0119702	-0.0539496	0.0759005	0.508985
MDM2	29	0.109259	0.0660363	0.0980189	1.11545	0.98003	1.26959	1	21.3454	0.810656	0.00558815	0.0188524	0.769181
ME1	7	-0.136434	0.22583	0.545746	0.872463	0.560424	1.35824	1	5.46264	0.485983	-0.0818645	0.0739167	0.318481
METAP1	5	-0.187849	0.255416	0.462059	0.82874	0.502347	1.3672	1	2.00129	0.735522	0.0274144	0.0895438	0.779503
METAP2	13	0.0390578	0.127514	0.759375	1.03983	0.809879	1.33507	1	12.4226	0.412361	0.0128265	0.0296394	0.673556
METRN	9	-0.149871	0.0804547	0.0624911	0.860819	0.735237	1.00785	1	5.53559	0.699094	-0.00383953	0.0338315	0.912828
MFGE8	25	0.0502664	0.0774636	0.5164	1.05155	0.903425	1.22396	1	50.31	0.00129284	0.0027173	0.0288823	0.925859
MFNG	5	-0.0990621	0.214624	0.644397	0.905686	0.594683	1.37934	1	6.37148	0.17307	-0.00902035	0.0439421	0.850494
MGAM	13	0.15346	0.110704	0.165678	1.16586	0.938456	1.44837	1	7.399	0.83016	0.00826747	0.0353502	0.819379
MGAT4A	5	-0.409515	0.281644	0.145942	0.663972	0.382305	1.15316	1	0.698268	0.951542	-0.0511535	0.0656183	0.492496
MGLL	7	0.111034	0.178246	0.533336	1.11743	0.787943	1.5847	1	5.83479	0.44195	-0.0104683	0.0539211	0.853706
MGMT	53	0.0710738	0.0266947	0.00775692	1.07366	1.01893	1.13133	1	52.9853	0.435911	0.0061529	0.0128456	0.633995
MGP	11	-0.134386	0.163338	0.41065	0.874252	0.634747	1.20413	1	12.4562	0.255681	-0.0218669	0.0421586	0.616493
MGST1	11	-0.0649045	0.126164	0.60694	0.937157	0.731846	1.20007	1	6.79918	0.744258	-0.0141672	0.0273195	0.616565
MGST2	31	0.0184686	0.0394278	0.639488	1.01864	0.942886	1.10048	1	20.5203	0.902287	-0.00617112	0.0159332	0.701353
MGST3	57	-0.0035666	0.0290214	0.90219	0.99644	0.941342	1.05476	1	56.5738	0.45342	0.00837257	0.0135733	0.539885
MIF	6	-0.0633078	0.121827	0.603306	0.938654	0.739272	1.19181	1	3.20562	0.668319	-0.0421089	0.0416268	0.368958
MINK1	37	0.188601	0.054835	0.000582951	1.20756	1.08451	1.34457	1	27.221	0.85378	0.0097936	0.0178773	0.58729
MKNK1	21	0.160541	0.0866697	0.063979	1.17415	0.990711	1.39154	1	27.0853	0.132882	-0.0204219	0.0257945	0.4383
MKNK2	14	-0.18424	0.094164	0.0503957	0.831736	0.691562	1.00032	1	12.8615	0.45857	0.0252408	0.0307298	0.427447
MLKL	41	0.19518	0.0608912	0.0013488	1.21553	1.07878	1.36961	1	27.8147	0.927217	-0.0104957	0.0172984	0.547535
MLX	5	0.176614	0.203223	0.384813	1.19317	0.801153	1.77701	1	3.99093	0.407235	0.041771	0.0904275	0.67557
MLYCD	7	-0.232512	0.267981	0.385591	0.79254	0.468717	1.34008	1	12.3122	0.0553549	-0.0995495	0.0636425	0.17854
MME	8	-0.334756	0.166423	0.0442749	0.715513	0.516363	0.991469	1	3.64592	0.819537	0.0156577	0.0454012	0.741956
MMEL1	21	0.107774	0.0444024	0.0152151	1.1138	1.02096	1.21507	1	21.8353	0.349516	-0.118117	0.0371471	0.00493343
MMP1	10	-0.0914645	0.237926	0.700664	0.912594	0.572467	1.4548	1	12.1874	0.202948	-0.0399688	0.0549669	0.487868
MMP11	4	-0.055121	0.269755	0.83809	0.946371	0.557752	1.60576	1	5.0816	0.165919	-0.120925	0.0601164	0.181946
MMP14	4	0.132918	0.705007	0.850458	1.14216	0.286821	4.5482	1	15.6436	0.00134163	0.644711	0.353952	0.210127
MMP17	8	0.0181782	0.312368	0.953594	1.01834	0.55208	1.8784	1	12.0183	0.0999585	-0.0927253	0.120143	0.469534
MMP24	8	-0.317548	0.148545	0.0325391	0.727932	0.54406	0.973945	1	5.14207	0.64263	0.0864602	0.0540079	0.160522
MMP25	26	0.0726378	0.04716	0.123502	1.07534	0.980399	1.17948	1	28.0934	0.303573	0.0261307	0.0188021	0.177356
MMP28	3	-0.221339	0.315159	0.482486	0.801445	0.432121	1.48642	1	2.02955	0.362483	-0.157022	0.405122	0.764601
MMP9	11	0.00636997	0.132662	0.961703	1.00639	0.775965	1.30524	1	7.49311	0.678215	0.0567807	0.0505507	0.290403
MMRN1	11	-0.242716	0.166336	0.144513	0.784494	0.566241	1.08687	1	1.39177	0.999235	-0.01191	0.0407595	0.776756
MMRN2	3	-0.0854096	0.477659	0.858088	0.918136	0.360011	2.34153	1	2.4049	0.300458	-0.0290803	0.198894	0.907574
MPI	22	0.264821	0.108204	0.0143881	1.3032	1.05416	1.61107	1	36.0709	0.0214674	0.0790334	0.0283499	0.0113595
MPO	15	-0.0917171	0.0782381	0.241084	0.912363	0.782655	1.06357	1	8.72374	0.84833	0.0127029	0.0229205	0.588838
MPZL3	16	0.0177899	0.101028	0.860224	1.01795	0.835083	1.24086	1	5.69346	0.98445	-0.00099189	0.0306996	0.974681
MR1	20	0.0490178	0.0934955	0.600084	1.05024	0.874386	1.26146	1	10.5415	0.938299	0.0168678	0.0289461	0.567304
MRGPRE	6	-0.0062313	0.162873	0.969481	0.993788	0.722193	1.36752	1	2.35605	0.798001	0.0769559	0.0685773	0.324593
MSLN	8	-0.117482	0.134675	0.383026	0.889157	0.682874	1.15775	1	7.12893	0.41558	-0.0210315	0.0336034	0.554444
MSR1	31	-0.0586633	0.0608395	0.334931	0.943024	0.837019	1.06245	1	20.564	0.901024	-0.0228757	0.0208425	0.281429
MST1	7	0.167365	0.142957	0.241706	1.18219	0.893301	1.56449	1	12.4111	0.0534009	0.0871387	0.0460738	0.117167
MTAP	13	-0.0927918	0.118466	0.433463	0.911383	0.722539	1.14959	1	8.31832	0.759786	-0.0626825	0.0564393	0.29042
MTOR	11	0.298087	0.161525	0.0649719	1.34728	0.981668	1.84906	1	17.5354	0.0633243	0.00910317	0.0612899	0.885202
MUC1	14	-0.231315	0.151682	0.127258	0.793489	0.589423	1.06821	1	11.3042	0.585353	0.0168823	0.0270895	0.544815
MUC16	4	0.150008	0.284313	0.597767	1.16184	0.66548	2.02843	1	0.29242	0.961448	0.026919	0.0532488	0.663394
MUC4	23	0.0232076	0.0947928	0.806593	1.02348	0.849943	1.23245	1	17.9871	0.706755	-0.0222999	0.0216132	0.313916
MVD	16	0.113274	0.112548	0.314201	1.11994	0.898238	1.39636	1	8.39177	0.907118	-0.00119861	0.0294368	0.968095
MYLK	5	0.00487847	0.239595	0.983755	1.00489	0.628306	1.60719	1	0.602644	0.962769	-0.0174288	0.0921534	0.862064
MYLK4	20	-0.0503972	0.053555	0.346686	0.950852	0.856103	1.05609	1	17.1798	0.577689	0.00472283	0.0235944	0.843594
MYO3B	13	-0.158734	0.135031	0.239782	0.853223	0.65482	1.11174	1	4.99495	0.958147	0.0584506	0.045567	0.225953
NAAA	90	0.040051	0.0224731	0.0747206	1.04086	0.996012	1.08774	1	76.5532	0.82375	0.0150783	0.0102338	0.144216
NAALAD2	4	-0.0414957	0.436738	0.924305	0.959353	0.407586	2.25807	1	4.70024	0.19511	-0.192698	0.0952926	0.18052
NAE1	4	-0.157861	0.441279	0.720541	0.853968	0.359598	2.02799	1	4.70255	0.194919	-0.10607	0.139419	0.526238
NAGA	19	-0.10365	0.0859855	0.228034	0.901541	0.761716	1.06703	1	15.2734	0.64312	-0.0124794	0.0249144	0.622872
NAGLU	9	-0.200383	0.145867	0.169524	0.818417	0.614908	1.08928	1	6.9382	0.543315	-0.0387208	0.0412998	0.379686
NAMPT	4	-0.341028	0.355119	0.336895	0.711039	0.354495	1.42619	1	3.26333	0.352779	-0.0385273	0.0996696	0.73634
NAPSA	6	0.018359	0.182893	0.920042	1.01853	0.71169	1.45766	1	8.39846	0.1356	-0.0979276	0.0976839	0.372831
NAT1	6	-0.330064	0.225717	0.143662	0.718878	0.461871	1.11889	1	2.09795	0.835433	0.058001	0.0774835	0.495737
NBL1	51	0.139769	0.0426831	0.0010582	1.15001	1.05771	1.25036	1	43.4631	0.731411	0.0283181	0.0171812	0.105708
NCAM1	11	-0.113911	0.149495	0.446074	0.892337	0.665697	1.19614	1	6.27793	0.791397	-0.00394129	0.0246431	0.876464
NCEH1	14	0.0850427	0.127839	0.505901	1.08876	0.847452	1.39879	1	9.06603	0.767938	-0.00533418	0.0261205	0.841609
NCOA3	14	-0.153586	0.143027	0.282901	0.857627	0.647965	1.13513	1	14.6395	0.330392	0.0265208	0.0282731	0.366731
NCOR2	12	0.045699	0.16948	0.787436	1.04676	0.7509	1.45919	1	8.82456	0.638082	-0.0354446	0.0423275	0.421935
NCR1	5	-0.0136256	0.295607	0.963236	0.986467	0.552658	1.76079	1	3.33529	0.50336	0.289958	0.172116	0.190641
NCR3	23	-0.153329	0.0988692	0.120942	0.857847	0.706725	1.04128	1	47.801	0.00115256	0.00257701	0.0433202	0.953126
NDFIP1	25	0.243015	0.0904222	0.00719766	1.27509	1.068	1.52233	1	16.8217	0.856166	0.0308303	0.0247588	0.225587
NEGR1	24	0.113867	0.0651835	0.0806588	1.1206	0.986204	1.27332	1	26.4338	0.280817	0.00853221	0.0251306	0.737441
NEK1	24	-0.143652	0.0815918	0.0783021	0.866189	0.738176	1.0164	1	16.0242	0.854232	0.0478053	0.0270527	0.0910797
NEK11	14	0.0529238	0.100268	0.597623	1.05435	0.866233	1.28332	1	9.08398	0.766572	0.0267894	0.0328487	0.430654
NEK3	23	0.128796	0.0952435	0.176285	1.13746	0.943762	1.37091	1	20.4143	0.557144	-0.00893568	0.029122	0.76199
NEK6	39	0.09621	0.0545331	0.07769	1.10099	0.989382	1.22519	1	28.6145	0.864865	0.015357	0.016197	0.349212
NEK9	3	-1.56818	0.611715	0.0103601	0.208425	0.0628416	0.691277	1	3.62988	0.162847	0.0825284	0.128304	0.63611
NELL2	29	-0.0194912	0.0589448	0.740894	0.980697	0.873696	1.1008	1	32.7046	0.246794	0.00317822	0.0186562	0.865999
NENF	18	0.029001	0.11521	0.801256	1.02943	0.821346	1.29022	1	7.65374	0.973401	0.00248258	0.0286948	0.932129
NFKB1	9	-0.209486	0.187646	0.264255	0.811001	0.561428	1.17152	1	14.3135	0.0739507	0.00711294	0.0638846	0.914472
NFKBIA	24	-0.0285973	0.0658846	0.664251	0.971808	0.854079	1.10576	1	15.2156	0.88674	-0.00233538	0.0224389	0.918051
NID1	7	-0.0339581	0.195204	0.861895	0.966612	0.659313	1.41714	1	3.11527	0.794246	-0.027578	0.0323334	0.43265
NISCH	4	0.442462	0.313895	0.158663	1.55653	0.841328	2.87973	1	3.22376	0.358396	-0.112043	0.0916177	0.345899
NKTR	21	-0.190771	0.0828059	0.0212321	0.826322	0.702528	0.97193	1	14.754	0.790305	-0.0125489	0.0255169	0.628502
NLGN2	5	-0.0493088	0.261272	0.850308	0.951887	0.570409	1.58849	1	3.17903	0.528325	-0.0996671	0.0701341	0.250402
NLRP3	37	0.157491	0.0629215	0.0123152	1.17057	1.03476	1.32421	1	28.9764	0.790642	0.0111531	0.0174996	0.528053
NMT1	11	-0.174085	0.153316	0.256179	0.840225	0.622144	1.13475	1	9.03974	0.528337	0.00961905	0.0421834	0.82472
NMUR1	9	-0.156104	0.239664	0.514822	0.85547	0.534809	1.36839	1	22.4759	0.00410656	0.124143	0.0503905	0.0432357
NOD1	5	-0.126038	0.299689	0.674075	0.881581	0.489961	1.58622	1	6.18334	0.185868	0.135732	0.0805178	0.190432
NOD2	71	0.0593338	0.0293369	0.0431252	1.06113	1.00184	1.12393	1	52.7331	0.938535	-0.0016507	0.0110077	0.881234
NOS2	3	0.659171	0.25022	0.00842939	1.93319	1.18381	3.15694	1	0.614761	0.735371	0.10388	0.132664	0.57709
NOS3	8	0.392965	0.127382	0.00203594	1.48137	1.15407	1.90148	1	7.33324	0.395027	0.0162943	0.0310287	0.61832
NOTCH1	6	0.298594	0.226706	0.187805	1.34796	0.864374	2.1021	1	6.89862	0.22829	-0.00439614	0.0512953	0.935821
NOTCH2	6	0.129373	0.141196	0.359527	1.13811	0.862974	1.50098	1	2.45568	0.783155	-0.0794045	0.060341	0.258546
NOTCH4	7	-0.36857	0.179654	0.0402127	0.691723	0.486416	0.983686	1	9.69452	0.13812	-0.0401109	0.0819843	0.64537
NOV	10	0.0630304	0.149622	0.673562	1.06506	0.794352	1.42802	1	4.70857	0.858937	0.0193464	0.0368859	0.614154
NPC1	15	0.127685	0.113077	0.258819	1.13619	0.910332	1.4181	1	15.1733	0.366414	-0.0228389	0.0253348	0.383731
NPPA	9	-0.0721365	0.13473	0.592364	0.930404	0.714474	1.21159	1	7.6086	0.472606	-0.0615127	0.0400184	0.16815
NQO1	11	0.0859343	0.113631	0.449497	1.08973	0.872159	1.36159	1	6.00966	0.814451	-0.0155365	0.028933	0.6043
NQO2	60	0.00786975	0.0317549	0.804268	1.0079	0.947082	1.07263	1	59.2953	0.464727	0.0118364	0.0147378	0.425178
NR1D1	8	0.229973	0.116319	0.0480318	1.25857	1.00199	1.58084	1	3.29881	0.856053	0.0735469	0.0441126	0.146511
NR1D2	6	-0.589485	0.194669	0.00246066	0.554613	0.37869	0.812261	1	2.53976	0.770495	-0.015112	0.043576	0.746219
NR1H3	23	-0.0990781	0.0539866	0.0664707	0.905672	0.814736	1.00676	1	26.434	0.233517	0.00116627	0.0255307	0.963996
NR2C1	8	0.0970142	0.247222	0.694749	1.10188	0.678724	1.78884	1	13.9875	0.0514044	0.0156985	0.0623366	0.809573
NR2C2	5	0.313856	0.237649	0.186611	1.36869	0.859044	2.1807	1	1.2054	0.877209	0.00914666	0.0497559	0.86587
NR2F6	52	-0.0309907	0.0457711	0.498356	0.969485	0.886298	1.06048	1	60.2043	0.177013	0.0235811	0.0163786	0.156169
NRBP1	20	-0.147456	0.104005	0.156257	0.862901	0.703768	1.05802	1	12.3428	0.870455	0.0383731	0.0330813	0.261218
NRG1	72	0.05405	0.0390432	0.166247	1.05554	0.977776	1.13948	1	109.946	0.00209186	-0.02727	0.0207046	0.192101
NRP1	34	0.0694872	0.0649375	0.284591	1.07196	0.943848	1.21746	1	22.9827	0.903461	0.00251139	0.0147096	0.86551
NRXN1	7	0.125679	0.145643	0.388181	1.13392	0.852329	1.50854	1	4.94342	0.55109	-0.0597964	0.0605943	0.369041
NT5E	46	-0.0573001	0.0585976	0.328144	0.944311	0.841852	1.05924	1	57.2136	0.104669	0.0148088	0.0156101	0.34797
NTNG1	8	0.217012	0.121921	0.0750846	1.24236	0.978287	1.57771	1	5.61555	0.585286	0.0388899	0.0252102	0.173863
NTSR1	25	0.146344	0.067091	0.029163	1.15759	1.01496	1.32028	1	30.1501	0.179826	0.000175727	0.0259798	0.994661
NUAK1	16	-0.0561515	0.110798	0.6123	0.945396	0.760853	1.1747	1	7.43624	0.944396	0.025876	0.0289746	0.386921
NUAK2	22	-0.168037	0.0901639	0.0623665	0.845323	0.708392	1.00872	1	27.5195	0.154313	-0.00411298	0.0332286	0.902726
NUCB1	27	0.0798261	0.0484455	0.0994038	1.0831	0.984987	1.19098	1	25.8024	0.474006	0.02729	0.0194534	0.172962
NUCB2	17	0.118701	0.0638213	0.0629006	1.12603	0.993631	1.27608	1	5.44851	0.993034	0.00249288	0.0273743	0.928645
NUP210	13	0.258504	0.15658	0.0987512	1.29499	0.952759	1.76015	1	13.6219	0.325503	-0.0337047	0.0508669	0.521225
NUP62	11	-0.0592675	0.130707	0.650235	0.942455	0.729458	1.21765	1	14.522	0.150486	-0.0283485	0.0349619	0.438372
OAS1	67	0.050232	0.0349181	0.150274	1.05151	0.981957	1.126	1	57.3567	0.767055	-0.00963501	0.0141777	0.499178
OBSCN	13	0.141251	0.141838	0.319314	1.15171	0.872188	1.52083	1	10.1245	0.605043	0.00170745	0.0403995	0.967045
OCLN	6	0.184163	0.140438	0.18974	1.20221	0.912931	1.58316	1	1.96822	0.853524	-0.0407798	0.0364923	0.326371
ODC1	4	-0.455654	0.223101	0.0411151	0.634033	0.409453	0.981792	1	0.787204	0.852525	0.00334931	0.16279	0.985453
OLFM4	50	0.0200576	0.0450107	0.655873	1.02026	0.934108	1.11436	1	39.1795	0.841034	0.00665152	0.0137269	0.630191
OLFML2B	5	-0.192975	0.287319	0.501812	0.824503	0.469485	1.44798	1	2.4028	0.662121	-0.0555681	0.0849699	0.559787
OPN1SW	4	0.063161	0.0804329	0.4323	1.0652	0.909839	1.24709	1	3.31688	0.345301	0.0480783	0.0335267	0.287991
OPN3	23	0.0563855	0.0739787	0.445949	1.05801	0.9152	1.22309	1	27.5941	0.189525	0.0320796	0.0276306	0.258662
OPRL1	34	-0.00847278	0.0611668	0.88983	0.991563	0.879537	1.11786	1	55.2381	0.00896473	-0.00985203	0.0243664	0.688661
ORM1	38	0.0875353	0.0421529	0.0378371	1.09148	1.00493	1.18549	1	38.0047	0.423409	0.0218642	0.0177431	0.225836
ORM2	32	0.133767	0.0704544	0.0576123	1.14313	0.995686	1.3124	1	36.6764	0.22224	0.039406	0.0195662	0.0530559
OVGP1	35	0.0372531	0.0604037	0.537409	1.03796	0.922066	1.16841	1	24.8924	0.872687	0.0105394	0.0209478	0.618217
OXER1	15	-0.013857	0.116399	0.905238	0.986239	0.785057	1.23898	1	8.26422	0.875111	0.053729	0.0348992	0.14765
OXSR1	5	0.220705	0.276916	0.425444	1.24696	0.724662	2.14569	1	2.42546	0.658032	-0.0570846	0.0506214	0.341501
OXTR	5	0.290195	0.487939	0.55202	1.33669	0.513674	3.47834	1	9.56843	0.0483599	-0.0846894	0.196355	0.69536
P2RX1	45	-0.0201391	0.0384637	0.600566	0.980062	0.908893	1.0568	1	55.5285	0.114057	-0.0107167	0.0167718	0.526232
P2RX4	54	0.0570755	0.0547665	0.297338	1.05874	0.950976	1.17871	1	75.7393	0.0218616	0.0112898	0.0159575	0.48242
P2RX5	3	0.122879	0.369233	0.739288	1.13075	0.548363	2.33165	1	0.68588	0.709681	0.190656	0.230983	0.560704
P2RX6	9	-0.0476369	0.106616	0.655014	0.95348	0.773674	1.17507	1	3.02414	0.932833	-0.0460752	0.0335397	0.211894
P2RX7	22	0.207231	0.0754122	0.00599639	1.23027	1.06122	1.42624	1	20.1134	0.514087	0.0158506	0.0203939	0.446124
P2RY12	15	0.138687	0.119894	0.247374	1.14876	0.908187	1.45307	1	4.34478	0.993009	-0.0121056	0.0391957	0.762329
P2RY13	24	0.125061	0.0705872	0.0764391	1.13322	0.986799	1.30136	1	16.5911	0.828821	-0.00854247	0.0180663	0.640986
P2RY14	23	0.077022	0.085869	0.369735	1.08007	0.912761	1.27804	1	24.2171	0.335954	-0.00461093	0.0235637	0.846742
P2RY2	11	-0.139729	0.125758	0.266529	0.869594	0.679624	1.11266	1	9.78007	0.459996	-0.0174775	0.0323706	0.602354
P4HTM	19	-0.0893714	0.116582	0.44332	0.914506	0.727696	1.14927	1	36.9175	0.00537172	0.0465515	0.0475392	0.341201
PAK1	17	0.132557	0.102015	0.193809	1.14174	0.934829	1.39446	1	9.22735	0.903756	0.0192045	0.026958	0.487161
PAK2	7	-0.36086	0.173215	0.0372228	0.697076	0.496406	0.978867	1	6.44441	0.375289	-0.0586108	0.0504179	0.297497
PAK4	13	0.0815202	0.137856	0.55429	1.08494	0.828054	1.42151	1	12.9968	0.369271	-0.0552009	0.0341878	0.134683
PAM	76	-0.0243542	0.0249622	0.32924	0.97594	0.929341	1.02488	1	54.115	0.967096	-0.0106418	0.0130471	0.417321
PAOX	16	-0.00224845	0.104045	0.982759	0.997754	0.813689	1.22346	1	6.56399	0.96864	0.0162934	0.0282128	0.572761
PARM1	5	-0.372913	0.131297	0.00450817	0.688725	0.532456	0.890857	1	3.19267	0.526116	0.0311452	0.0575431	0.625943
PARP1	30	-0.0489123	0.0639628	0.44445	0.952265	0.840062	1.07945	1	23.0579	0.773886	0.0289919	0.0182198	0.122787
PARP2	11	-0.256026	0.0942061	0.00657322	0.774122	0.643605	0.931106	1	7.52703	0.674927	-0.0348921	0.0226792	0.158307
PARP4	23	-0.06764	0.0573836	0.238504	0.934597	0.835177	1.04585	1	14.7855	0.871278	-0.0227763	0.0237495	0.348458
PASK	31	0.00149834	0.036797	0.96752	1.0015	0.931812	1.0764	1	21.056	0.88613	0.00031092	0.0184696	0.986684
PCSK5	44	0.105742	0.078489	0.177908	1.11154	0.953042	1.29639	1	47.7173	0.28688	0.0332422	0.0214066	0.127951
PCSK6	3	-0.131934	0.439721	0.764147	0.876399	0.370172	2.07491	1	1.98279	0.371059	1.0125	0.857449	0.447334
PCSK7	35	-0.1791	0.0637922	0.00499196	0.836022	0.737763	0.947368	1	25.1693	0.863889	-0.00600899	0.0195572	0.760582
PCYOX1	12	0.0308332	0.134883	0.819186	1.03131	0.791728	1.3434	1	5.90967	0.879323	-0.00114931	0.032857	0.972785
PCYOX1L	43	0.0790027	0.0496826	0.111801	1.08221	0.981793	1.19289	1	35.6132	0.745984	0.00155671	0.0149223	0.917423
PDCD1	15	0.0156576	0.0799745	0.844781	1.01578	0.868409	1.18816	1	11.1526	0.674007	0.0140867	0.0306411	0.653302
PDCD1LG2	11	-0.327667	0.108842	0.00260825	0.720603	0.582167	0.891957	1	12.1795	0.273222	-0.0795983	0.048745	0.136912
PDCD4	14	0.0934173	0.110075	0.396064	1.09792	0.884857	1.36229	1	6.45732	0.927916	-0.00564935	0.033253	0.867927
PDE2A	11	-0.254258	0.175668	0.147791	0.775491	0.549598	1.09423	1	3.31269	0.973079	0.0106652	0.0332876	0.755983
PDE3B	5	-0.240086	0.186361	0.197645	0.78656	0.545882	1.13335	1	3.88873	0.421275	-0.0585417	0.0640251	0.427952
PDE4A	10	-0.0283137	0.163399	0.862432	0.972083	0.705693	1.33903	1	9.60782	0.383156	0.00707076	0.031491	0.827972
PDE4B	6	0.18344	0.196082	0.349517	1.20134	0.81801	1.76431	1	3.96139	0.554988	-0.033407	0.0710687	0.662791
PDE4D	7	-0.0159169	0.147401	0.914008	0.984209	0.737254	1.31389	1	5.9759	0.425895	-0.0693407	0.038024	0.127816
PDE5A	10	0.0437775	0.175173	0.802657	1.04475	0.741143	1.47273	1	6.70671	0.667625	-0.00503749	0.0438724	0.911416
PDE6B	8	-0.0155816	0.122247	0.898576	0.984539	0.774773	1.2511	1	4.33144	0.740908	-0.0244281	0.0360179	0.522913
PDE6D	3	-0.737933	0.245608	0.00266011	0.478101	0.295429	0.773724	1	2.71657	0.257101	-0.296178	0.216992	0.402533
PDE6G	4	-0.220865	0.328107	0.500853	0.801825	0.421492	1.52535	1	2.18589	0.534733	0.0569821	0.11754	0.675725
PDE6H	11	0.212688	0.110052	0.053284	1.237	0.99699	1.53479	1	4.62635	0.914701	-0.0373065	0.0358916	0.325727
PDE7A	9	0.053726	0.207344	0.795546	1.0552	0.702811	1.58426	1	7.56142	0.477439	-0.0160207	0.0564554	0.784791
PDE8A	3	0.0477339	0.335343	0.886809	1.04889	0.543602	2.02386	1	3.56694	0.168054	-0.138693	0.113232	0.435879
PDE8B	11	-0.25075	0.109872	0.0224768	0.778217	0.627446	0.965217	1	9.75503	0.462242	0.0402332	0.0546389	0.480271
PDE9A	55	0.138407	0.0400464	0.000547928	1.14844	1.06175	1.24222	1	41.9949	0.882679	0.0155102	0.0130523	0.240008
PDF	9	0.0102282	0.175941	0.953642	1.01028	0.715613	1.42628	1	10.7696	0.215099	0.0729182	0.0449456	0.148755
PDGFA	3	0.0970119	0.108577	0.371596	1.10187	0.890655	1.36318	1	1.74314	0.418295	-0.217374	0.164814	0.412995
PDGFB	22	-0.000610331	0.0774564	0.993713	0.99939	0.858623	1.16323	1	18.5512	0.613904	-0.0316594	0.0224887	0.174546
PDGFC	15	-0.319449	0.149619	0.0327549	0.726549	0.541884	0.974146	1	15.7669	0.327814	-0.100214	0.0418911	0.032554
PDGFD	17	-0.0472822	0.104172	0.64991	0.953818	0.777666	1.16987	1	10.6022	0.833347	0.0105355	0.0211888	0.626244
PDIA6	13	-0.199301	0.0767377	0.00939945	0.819303	0.704894	0.952281	1	10.3868	0.582064	0.02172	0.0289851	0.469369
PDK1	26	0.110466	0.0900994	0.220181	1.1168	0.93601	1.33251	1	24.4166	0.495417	0.00247648	0.0220594	0.911548
PEAK1	10	-0.314064	0.15079	0.0372701	0.730472	0.543561	0.981654	1	11.1787	0.26366	-0.0196661	0.0457815	0.678847
PEPD	10	-0.117085	0.155794	0.452331	0.88951	0.655445	1.20716	1	11.8664	0.220946	0.00873866	0.0552076	0.878153
PF4V1	57	0.00675175	0.0368147	0.854486	1.00677	0.936688	1.08211	1	41.0236	0.933322	0.0157686	0.0148737	0.293702
PGF	4	-0.0820673	0.272798	0.76354	0.92121	0.539695	1.57242	1	9.24946	0.0261516	-0.104917	0.137733	0.525783
PGGT1B	13	0.350463	0.109944	0.00143434	1.41973	1.14451	1.76113	1	8.58708	0.737736	0.024357	0.0288354	0.416278
PGLYRP1	19	-0.0444449	0.104852	0.671651	0.956528	0.778836	1.17476	1	13.1593	0.782023	-0.00726546	0.0275288	0.795013
PGLYRP2	9	0.0383081	0.154269	0.803887	1.03905	0.767928	1.4059	1	4.07335	0.850446	-0.00964974	0.0417866	0.823974
PHKG1	14	0.0395587	0.0729	0.587375	1.04035	0.901834	1.20015	1	11.6296	0.558225	0.0507489	0.0307082	0.124313
PHKG2	3	-0.7424	0.343563	0.0307042	0.47597	0.242736	0.933311	1	0.0184477	0.990819	-0.0174918	0.134075	0.917411
PHOSPHO1	15	-0.195195	0.103621	0.0595999	0.822674	0.671465	1.00793	1	11.5508	0.642331	0.00515041	0.0291606	0.862527
PI16	46	0.0500949	0.041107	0.222978	1.05137	0.969985	1.13959	1	37.6325	0.774037	0.00580823	0.0125226	0.645064
PI3	19	0.101543	0.0886194	0.251863	1.10688	0.930391	1.31684	1	21.3211	0.263523	0.0148054	0.0255492	0.569862
PIGF	3	0.0241247	0.237002	0.918922	1.02442	0.64378	1.63011	1	0.749863	0.687336	0.0542835	0.0913544	0.658677
PIGK	18	0.00406536	0.104492	0.968965	1.00407	0.818126	1.23228	1	13.0993	0.729515	0.0139477	0.0358689	0.702512
PIGT	11	-0.286665	0.159342	0.0720103	0.750763	0.549374	1.02598	1	9.79418	0.458733	-0.0293301	0.0493874	0.567218
PIK3C2A	31	0.0474979	0.0504339	0.346302	1.04864	0.949944	1.1576	1	19.2989	0.933527	-0.037206	0.0276123	0.188271
PIK3C2B	6	0.109145	0.27333	0.689661	1.11532	0.652736	1.90574	1	12.0157	0.0345729	-0.00534334	0.196006	0.979557
PIK3CA	4	-0.3555	0.286749	0.215064	0.700823	0.399505	1.2294	1	2.63773	0.450913	-0.0519715	0.0652028	0.508999
PIK3CG	6	0.295761	0.33055	0.370919	1.34415	0.703198	2.56931	1	11.8857	0.0363876	-0.1158	0.131105	0.426984
PIK3IP1	57	0.00846316	0.0563357	0.880585	1.0085	0.90307	1.12624	1	74.5225	0.0495648	-0.0020291	0.0172922	0.907017
PIK3R1	8	-0.40254	0.221778	0.0695148	0.668619	0.43291	1.03267	1	10.1248	0.181613	0.00358495	0.0581999	0.952884
PIM1	11	0.0323782	0.115204	0.77867	1.03291	0.824135	1.29457	1	11.6699	0.307754	0.0345404	0.0255396	0.209239
PIM3	30	-0.0809557	0.0703323	0.249713	0.922235	0.803477	1.05855	1	36.2178	0.167305	-0.0452994	0.0234454	0.0635202
PIN1	3	0.110211	0.364135	0.762145	1.11651	0.546897	2.27941	1	0.499559	0.778973	-0.0685135	0.0984334	0.612895
PINK1	10	0.0323273	0.112181	0.773215	1.03286	0.828991	1.28685	1	9.98587	0.351631	-0.00129535	0.0450902	0.977785
PIP4K2B	5	0.129063	0.417296	0.757106	1.13776	0.502159	2.57787	1	7.42554	0.115038	0.0691339	0.114871	0.589723
PIP4K2C	7	0.0448551	0.209126	0.830166	1.04588	0.694175	1.57577	1	5.87208	0.437671	-0.011718	0.0500979	0.824337
PIP5K1C	8	-0.218072	0.127868	0.0881123	0.804068	0.625819	1.03309	1	3.12142	0.873547	0.0454947	0.0428938	0.329671
PKD2	23	0.126014	0.0601316	0.0361145	1.1343	1.00819	1.27618	1	15.4088	0.844106	0.0104619	0.016096	0.522758
PKD2L1	10	-0.0743813	0.0824326	0.366882	0.928318	0.789821	1.0911	1	9.16022	0.422618	-0.0291041	0.0261887	0.29871
PKN1	8	-0.13367	0.154188	0.385981	0.874879	0.646696	1.18357	1	2.78815	0.903884	-0.0228364	0.0409698	0.597422
PKN3	16	-0.101227	0.0844123	0.230451	0.903728	0.765922	1.06633	1	20.0652	0.169447	0.00351009	0.0267744	0.897563
PLA2G12A	4	-0.0686573	0.384046	0.858115	0.933647	0.439821	1.98193	1	0.989771	0.803727	0.0380782	0.0963046	0.730741
PLA2G15	3	0.0759757	0.25633	0.766926	1.07894	0.652835	1.78315	1	1.75904	0.414982	-0.0332755	0.0877078	0.769152
PLA2G4A	7	0.11187	0.181074	0.536698	1.11837	0.784244	1.59484	1	5.16642	0.522652	0.0745937	0.0558479	0.239231
PLA2G4B	37	0.134604	0.0573136	0.0188467	1.14408	1.02252	1.2801	1	36.4115	0.449506	-0.000518189	0.0216882	0.981074
PLA2G6	10	-0.0795531	0.204106	0.696711	0.923529	0.619031	1.37781	1	14.8367	0.0955215	-0.00669697	0.0540267	0.904407
PLA2G7	19	-0.0289765	0.0593768	0.625542	0.971439	0.864715	1.09134	1	27.7516	0.0659375	0.0282897	0.0359963	0.44274
PLAA	4	0.176512	0.38112	0.643264	1.19305	0.565252	2.51811	1	4.3163	0.229273	-0.126519	0.119298	0.400048
PLAU	12	-0.158562	0.0988044	0.108537	0.85337	0.703126	1.03572	1	8.52591	0.665562	-0.00553885	0.0381808	0.887538
PLAUR	6	-0.0590158	0.215749	0.784439	0.942692	0.617619	1.43886	1	3.00462	0.699274	-0.047289	0.0603976	0.477409
PLBD1	17	0.0689207	0.0952829	0.469479	1.07135	0.888844	1.29133	1	12.3104	0.72235	-0.00759107	0.0366554	0.838723
PLBD2	9	0.115266	0.141963	0.416823	1.12217	0.849607	1.48218	1	8.09733	0.424021	0.0345185	0.0424176	0.44257
PLCG2	28	0.00290193	0.0794444	0.970861	1.00291	0.858294	1.17188	1	26.7037	0.479868	-0.0161489	0.0220545	0.47058
PLD1	12	0.0549194	0.127276	0.666106	1.05646	0.823212	1.35578	1	7.13754	0.787838	0.0347007	0.0388009	0.392163
PLD2	22	0.0113903	0.0692553	0.869363	1.01146	0.883071	1.15851	1	23.1812	0.334395	-0.00583494	0.019129	0.763494
PLEK	31	0.0129469	0.0600738	0.829365	1.01303	0.900507	1.13962	1	16.8213	0.974656	0.0243607	0.0192894	0.216684
PLGLB1	22	-0.0166576	0.0341781	0.625991	0.98348	0.919756	1.05162	1	14.6277	0.841157	-0.00348401	0.0244245	0.887998
PLGLB2	5	0.0173948	0.0511585	0.733844	1.01755	0.920465	1.12487	1	2.7028	0.608725	-0.0577854	0.0445426	0.285279
PLIN2	37	-0.0553896	0.0500978	0.268887	0.946116	0.857631	1.04373	1	27.3591	0.849245	0.0118843	0.0145142	0.418438
PLK1	7	0.231722	0.148475	0.1186	1.26077	0.942434	1.68663	1	5.32467	0.502896	-0.00132219	0.0564501	0.982219
PLOD1	41	0.00443545	0.0361682	0.902397	1.00445	0.935706	1.07823	1	38.677	0.529794	-0.00866148	0.0208154	0.679612
PLSCR1	20	-0.0133782	0.0524253	0.798579	0.986711	0.890358	1.09349	1	13.5674	0.808299	0.0346671	0.023211	0.152611
PLTP	58	0.0165608	0.0457232	0.717204	1.0167	0.929548	1.11202	1	63.2445	0.265426	0.0111855	0.0212119	0.600052
PLXNC1	12	-0.120931	0.148469	0.415345	0.886095	0.66237	1.18539	1	14.1222	0.226304	0.0364033	0.0284664	0.229841
PMP22	26	0.0930768	0.0806597	0.248523	1.09755	0.937052	1.28553	1	23.0753	0.573166	-0.00603761	0.0219831	0.785938
PNP	23	-0.00697371	0.0808896	0.931297	0.993051	0.847455	1.16366	1	21.2402	0.505939	-0.0145455	0.0202759	0.481044
PODN	13	0.0745595	0.122416	0.542481	1.07741	0.847575	1.36957	1	11.1102	0.519495	0.00717969	0.039008	0.857318
POGLUT1	26	-0.0529604	0.0733879	0.470509	0.948418	0.821354	1.09514	1	45.0542	0.00824438	-0.0152843	0.0262992	0.566545
POLB	3	-0.34983	0.253585	0.16773	0.704808	0.42876	1.15858	1	3.97893	0.136769	0.082053	0.0775971	0.482236
POLE	3	-0.512326	0.491706	0.297441	0.5991	0.228534	1.57054	1	1.93327	0.380361	-0.0600654	0.0679473	0.539148
POMC	25	0.0427546	0.0630901	0.497977	1.04368	0.922284	1.18106	1	14.8246	0.925786	0.0129196	0.0165355	0.442581
PON2	37	-0.000652806	0.0616037	0.991545	0.999347	0.885683	1.1276	1	34.06	0.561133	0.00112532	0.015813	0.943672
POR	54	-0.147353	0.0493029	0.00280142	0.862989	0.783498	0.950545	1	50.7164	0.563568	-0.0316119	0.0157277	0.0496377
PPARA	4	-0.206247	0.312382	0.509101	0.813632	0.441086	1.50084	1	1.48553	0.685613	-0.0156885	0.0929717	0.88152
PPARG	28	0.206115	0.0793859	0.0094215	1.22889	1.05182	1.43578	1	11.8441	0.994872	0.0166753	0.021194	0.438515
PPAT	3	-0.244568	0.14303	0.0872823	0.783042	0.59161	1.03642	1	0.380249	0.826856	-0.0448704	0.19779	0.857981
PPIA	11	-0.0524562	0.131843	0.690727	0.948896	0.732811	1.2287	1	6.38702	0.781768	-0.0342009	0.0396097	0.410311
PPIE	72	-0.0392027	0.0304173	0.197458	0.961556	0.905905	1.02063	1	84.3415	0.133191	0.00448817	0.0128873	0.728688
PPIF	10	0.0544242	0.151004	0.718536	1.05593	0.785415	1.41962	1	6.35661	0.703764	-0.0942988	0.0851047	0.300046
PPIG	10	-0.313786	0.157102	0.0457881	0.730675	0.537027	0.994151	1	11.2429	0.259429	-0.000446429	0.0840179	0.995891
PPIL1	9	0.155934	0.162869	0.338356	1.16875	0.849345	1.60827	1	1.8313	0.985754	0.0191153	0.0387116	0.636572
PPIL2	6	0.338824	0.16005	0.0342607	1.4033	1.02544	1.92038	1	0.930457	0.967978	-0.0230675	0.0587067	0.714414
PPIL3	70	-0.0471371	0.0256198	0.0657877	0.953957	0.907237	1.00308	1	60.1177	0.768469	0.0133474	0.0127212	0.297789
PPOX	16	-0.139088	0.122304	0.255444	0.870152	0.68468	1.10587	1	13.6694	0.550732	-0.0322697	0.0240823	0.201598
PPP3CA	13	-0.330379	0.139649	0.0179925	0.718652	0.546571	0.94491	1	3.76928	0.987249	-0.000966923	0.0308495	0.975557
PPP5C	26	-0.0188415	0.0695186	0.786369	0.981335	0.856331	1.12459	1	15.5588	0.927336	0.000249141	0.0159208	0.987644
PPT1	72	0.00251495	0.0328269	0.938932	1.00252	0.940047	1.06914	1	53.4266	0.940675	-0.00594831	0.0116085	0.609978
PPWD1	25	0.207182	0.0792653	0.00895481	1.23021	1.05319	1.43698	1	29.3911	0.205757	0.00788786	0.0269844	0.772669
PRADC1	9	0.11113	0.147223	0.450346	1.11754	0.837422	1.49136	1	13.1525	0.106711	0.0668687	0.0636869	0.328627
PRB3	4	0.291498	0.31183	0.349892	1.33843	0.726375	2.46622	1	3.20147	0.361593	0.165849	0.119141	0.298501
PRCP	23	0.022926	0.0664292	0.730004	1.02319	0.898279	1.16547	1	17.2954	0.746849	0.0350337	0.0174309	0.0574674
PREP	5	-0.314831	0.252794	0.212983	0.729912	0.444721	1.19799	1	1.0997	0.894319	-0.0416344	0.0601221	0.538414
PRG4	12	-0.102176	0.144125	0.478361	0.902871	0.680682	1.19759	1	8.27222	0.688731	-0.0258882	0.0349348	0.475708
PRKAB1	44	0.0866894	0.0489182	0.0763728	1.09056	0.990852	1.2003	1	36.835	0.734557	0.0215134	0.0141217	0.135146
PRKCA	23	-0.229299	0.102674	0.0255314	0.795091	0.650157	0.972333	1	29.9098	0.120674	-0.0236511	0.0267755	0.387068
PRKCB	53	0.0718386	0.0490094	0.142699	1.07448	0.976071	1.18281	1	48.9502	0.594587	-0.0244156	0.0199248	0.226059
PRKCD	10	0.104073	0.129174	0.420428	1.10968	0.861475	1.4294	1	6.00297	0.739621	-0.0061297	0.0406147	0.883772
PRKCE	6	-0.301049	0.23924	0.208263	0.740041	0.463032	1.18277	1	3.48044	0.626349	-0.0231917	0.0479566	0.653953
PRKCH	6	-0.021692	0.257663	0.932908	0.978542	0.590544	1.62146	1	1.55977	0.906071	-0.0964972	0.124196	0.480561
PRKCQ	8	0.303497	0.171558	0.076883	1.35459	0.967774	1.89601	1	1.61616	0.978014	0.0025576	0.0401092	0.951228
PRKCSH	5	0.0740378	0.204183	0.7169	1.07685	0.721689	1.60679	1	2.60851	0.625317	0.0486927	0.0456377	0.364239
PRKCZ	13	-0.0848392	0.124081	0.49414	0.91866	0.720335	1.17159	1	11.4713	0.48902	-0.00475754	0.0331578	0.888505
PRKD1	19	0.212723	0.0892379	0.0171361	1.23704	1.03854	1.47348	1	11.1383	0.888395	0.0342154	0.0276347	0.232495
PRKD2	33	0.0216895	0.0590763	0.713512	1.02193	0.910192	1.14738	1	26.6885	0.732383	-0.00115992	0.0166258	0.944828
PRKD3	34	0.0673887	0.0706274	0.340011	1.06971	0.931424	1.22853	1	35.9784	0.330796	-0.00552237	0.0199367	0.783565
PRKG1	4	-0.568605	0.212816	0.00754435	0.566315	0.373169	0.859431	1	0.40459	0.939293	0.00947937	0.0555205	0.880141
PRKG2	12	0.178061	0.141769	0.209119	1.1949	0.905013	1.57764	1	6.09751	0.866779	0.00817479	0.0352914	0.821491
PRLR	12	0.0326003	0.19934	0.870092	1.03314	0.698999	1.527	1	19.598	0.0511681	-0.0261159	0.07046	0.718629
PRMT3	4	0.079666	0.307902	0.795838	1.08293	0.592252	1.98011	1	1.11672	0.773039	-0.011995	0.0588319	0.857306
PRNP	11	0.0416459	0.111782	0.709473	1.04253	0.837406	1.29789	1	4.99264	0.891669	-0.0994594	0.122307	0.43709
PROC	16	0.199876	0.143671	0.164163	1.22125	0.921531	1.61845	1	7.20677	0.951656	0.0235672	0.0321628	0.475804
PROCR	7	-0.248368	0.186891	0.183865	0.780073	0.540817	1.12517	1	1.91591	0.927267	0.015689	0.0519148	0.774661
PROK2	35	0.050692	0.0530294	0.339112	1.052	0.948147	1.16723	1	37.2546	0.321652	0.00652924	0.0204908	0.752006
PROS1	4	0.18513	0.179632	0.302727	1.20337	0.846242	1.71123	1	0.934293	0.817145	0.0472716	0.0782693	0.607252
PROZ	10	0.0595212	0.146897	0.685338	1.06133	0.795809	1.41544	1	8.66408	0.468842	0.0338045	0.0417869	0.441924
PRPF4	6	0.708022	0.205824	0.000581849	2.02997	1.35609	3.03872	1	5.17245	0.395199	0.0537723	0.0574666	0.402395
PRR4	36	-0.197567	0.0667885	0.00309543	0.820725	0.720023	0.935512	1	48.7346	0.0614	-0.0163851	0.0215688	0.452689
PRRT3	14	0.319515	0.111763	0.00425179	1.37646	1.10568	1.71356	1	10.204	0.677172	0.0217825	0.0291549	0.469373
PRSS1	3	0.25066	0.243279	0.30285	1.28487	0.797585	2.06987	1	2.63248	0.268142	-0.0744475	0.0572634	0.417408
PRSS22	12	-0.21932	0.128888	0.0888257	0.803065	0.62379	1.03386	1	3.39194	0.984467	-0.0425529	0.0432549	0.348431
PRSS53	11	0.177918	0.13823	0.198053	1.19473	0.911182	1.56651	1	5.05918	0.88719	-0.0192841	0.0470252	0.691337
PRTN3	8	0.0710052	0.104475	0.496732	1.07359	0.874796	1.31755	1	1.06821	0.993652	-0.00536321	0.0288602	0.858698
PSAP	5	0.110069	0.279656	0.693887	1.11636	0.645289	1.9313	1	7.18479	0.126439	-0.0168384	0.0709585	0.827707
PSEN1	30	-0.0216403	0.0727342	0.766065	0.978592	0.848573	1.12853	1	33.3528	0.263738	-0.0415423	0.0187829	0.0353187
PSEN2	13	-0.295312	0.139839	0.0347044	0.7443	0.565867	0.978997	1	8.83646	0.716832	-0.0567675	0.0424619	0.208245
PSMA2	13	0.0339708	0.166124	0.83797	1.03455	0.747044	1.43272	1	16.2921	0.178219	-0.00952766	0.0374505	0.803875
PSMA6	3	0.0496857	0.311853	0.873413	1.05094	0.570327	1.93657	1	1.34553	0.510295	0.0968649	0.0882305	0.470324
PSMB1	22	-0.0333642	0.0751607	0.657111	0.967186	0.834703	1.1207	1	22.0734	0.395289	0.0274622	0.0301862	0.373784
PSMB11	6	0.29777	0.134343	0.026658	1.34685	1.03506	1.75257	1	1.89986	0.86282	-0.0489389	0.0514536	0.395399
PSMB3	20	0.0368015	0.0696787	0.597388	1.03749	0.905047	1.18931	1	11.4771	0.906745	0.0219498	0.0299616	0.473237
PSMB5	8	0.162347	0.160198	0.310862	1.17627	0.859296	1.61016	1	10.3	0.172202	0.0357379	0.0691637	0.623841
PSMB7	3	-0.181484	0.177334	0.306117	0.834032	0.58916	1.18068	1	1.18222	0.553712	0.0234719	0.0427362	0.680258
PSMB8	4	-0.150422	0.234777	0.521718	0.860345	0.543033	1.36307	1	18.6302	0.000326011	-0.151401	0.062468	0.136285
PSMB9	26	-0.0196021	0.112361	0.861506	0.980589	0.786763	1.22217	1	120.045	2.17383238545715e-14	-0.0307314	0.0482699	0.530374
PSMG3	9	-2.55349e-05	0.212316	0.999904	0.999974	0.659572	1.51606	1	22.7409	0.00371331	0.059789	0.0613225	0.362045
PTGDR	46	0.0374233	0.0561471	0.505077	1.03813	0.92995	1.1589	1	55.7333	0.131092	-0.0283025	0.0167895	0.0989291
PTGDR2	3	0.133202	0.242735	0.583173	1.14248	0.709952	1.83852	1	0.139609	0.932576	-0.154514	0.482926	0.802864
PTGDS	12	-0.0404786	0.092991	0.663348	0.96033	0.800322	1.15233	1	12.4337	0.331942	-0.0120842	0.0400661	0.769131
PTGER2	18	0.0751753	0.0984735	0.445221	1.07807	0.888845	1.30759	1	24.6577	0.102638	-0.0460197	0.041474	0.283569
PTGER4	29	0.27787	0.114453	0.0151899	1.32031	1.055	1.65235	1	52.4251	0.0034255	-0.00964328	0.0368809	0.795714
PTGES	14	-0.109141	0.154083	0.478742	0.896604	0.662891	1.21272	1	31.8363	0.0025402	-0.0731417	0.035698	0.0629937
PTGFR	14	-0.245432	0.14609	0.0929568	0.782366	0.587564	1.04175	1	14.5241	0.337996	0.0129772	0.0423449	0.764503
PTGFRN	7	-0.0320325	0.139042	0.817796	0.968475	0.737452	1.27187	1	4.51781	0.606964	-0.0117014	0.0358468	0.757321
PTGIR	22	-0.126711	0.0988379	0.19984	0.880988	0.725835	1.06931	1	26.5738	0.18541	0.0490197	0.0237879	0.0525777
PTGS1	4	-0.0621982	0.301898	0.836772	0.939697	0.520004	1.69812	1	3.83499	0.279842	0.143982	0.297007	0.675733
PTGS2	11	0.125445	0.109076	0.250116	1.13365	0.915445	1.40387	1	5.12548	0.88264	-0.0313355	0.0310325	0.338984
PTH2R	3	0.19048	0.631298	0.76286	1.20983	0.351037	4.16961	1	5.37853	0.067931	-0.337648	0.295976	0.458192
PTK2	15	0.062328	0.128743	0.628295	1.06431	0.826952	1.3698	1	16.1012	0.307232	0.0113854	0.0316435	0.724773
PTK2B	44	0.0460767	0.0575993	0.423738	1.04715	0.935365	1.1723	1	49.9831	0.215711	-0.0162355	0.0190264	0.398325
PTK7	4	-0.0160613	0.224697	0.943016	0.984067	0.633518	1.52859	1	3.62495	0.304914	0.0602107	0.0599686	0.421099
PTP4A1	10	0.231352	0.123962	0.0619962	1.2603	0.988455	1.60692	1	15.4748	0.0786933	-0.0340996	0.0304532	0.295315
PTPN1	8	-0.207388	0.157834	0.188859	0.812704	0.59646	1.10735	1	9.14058	0.24272	-0.0698248	0.0258614	0.0355778
PTPN12	40	0.0143643	0.052802	0.785591	1.01447	0.914729	1.12508	1	27.4145	0.918131	0.0233993	0.0160351	0.152713
PTPN2	4	-0.0450357	0.231866	0.845995	0.955963	0.606838	1.50595	1	1.31613	0.725307	0.00623266	0.0893254	0.950722
PTPN22	17	0.371318	0.141205	0.00854774	1.44964	1.09917	1.91187	1	24.1194	0.0869296	0.000729155	0.0404903	0.98587
PTPN7	26	0.0238899	0.0617216	0.698713	1.02418	0.907479	1.15588	1	20.7914	0.704181	-0.00250473	0.0168295	0.882932
PTPRA	11	0.0824422	0.13776	0.54954	1.08594	0.828974	1.42255	1	8.554	0.574887	-0.0195076	0.0437402	0.666142
PTPRB	10	-0.291504	0.127516	0.022253	0.747139	0.581912	0.959279	1	9.60516	0.383385	-0.0288885	0.0373279	0.461239
PTPRC	3	0.675708	0.361128	0.0613312	1.96542	0.968406	3.98892	1	3.82074	0.148025	0.0676843	0.108965	0.646147
PTPRJ	11	0.0800332	0.113992	0.482621	1.08332	0.866415	1.35453	1	11.1304	0.347451	0.0146103	0.0342404	0.679625
PTPRN	13	-0.209533	0.118962	0.0781796	0.810963	0.642302	1.02391	1	12.2938	0.422385	0.0101901	0.0373168	0.789858
PTPRS	3	0.251911	0.438101	0.565286	1.28648	0.545111	3.03615	1	0.825074	0.661969	-0.0714605	0.0811361	0.540312
PVR	10	0.142458	0.186483	0.444914	1.1531	0.800076	1.6619	1	10.443	0.315825	-0.0182858	0.0571618	0.757242
PVRL2	45	-0.0721316	0.03863	0.0618679	0.930408	0.862564	1.00359	1	42.3671	0.541774	-0.0189003	0.0174711	0.285369
PXDN	50	0.0772097	0.0383356	0.0440048	1.08027	1.00207	1.16456	1	52.315	0.346556	-0.0192433	0.0164185	0.246962
PYGL	9	-0.0569468	0.0967758	0.556237	0.944644	0.781432	1.14195	1	3.98962	0.858059	-0.00191923	0.0365088	0.959544
PZP	42	0.0119015	0.0363555	0.743391	1.01197	0.942372	1.08671	1	31.1465	0.867518	-0.0404185	0.0191031	0.0406358
QDPR	63	-0.0444796	0.0295992	0.132909	0.956495	0.902583	1.01363	1	46.3889	0.930475	0.0278886	0.0132799	0.0398665
QPCT	12	0.263749	0.146917	0.0726169	1.3018	0.976083	1.73621	1	9.33499	0.591001	0.0207159	0.0437518	0.646034
QSOX1	41	0.00410958	0.0480878	0.931896	1.00412	0.913801	1.10336	1	36.1847	0.642705	0.00684237	0.0172672	0.69407
RAF1	9	-0.183519	0.180965	0.310529	0.832336	0.583792	1.1867	1	4.64293	0.794969	0.0254018	0.0398411	0.544031
RAMP1	16	-0.0988442	0.104896	0.346037	0.905884	0.737536	1.11266	1	18.9681	0.215185	-0.0436317	0.035654	0.241242
RAMP3	10	0.283337	0.168322	0.0923158	1.32755	0.954494	1.84642	1	22.2225	0.00819984	0.0563762	0.0362936	0.158947
RANBP2	3	-0.599338	0.366702	0.102175	0.549175	0.26765	1.12682	1	4.16673	0.12451	0.174173	0.0853269	0.290002
RASGRP3	18	0.113655	0.0876243	0.194605	1.12037	0.943567	1.33029	1	9.46135	0.924668	-0.00765427	0.0246148	0.759844
RB1	7	-0.0435333	0.197362	0.825422	0.957401	0.650274	1.40959	1	2.84872	0.82758	-0.0404291	0.0409662	0.369016
RBBP9	14	0.0236567	0.173041	0.891258	1.02394	0.729422	1.43737	1	16.0371	0.247131	-0.0134096	0.0483469	0.786222
RCE1	5	0.190769	0.187598	0.309199	1.21018	0.837845	1.74798	1	2.26258	0.68759	0.00402736	0.0423008	0.930153
RECQL	15	-0.0115835	0.172774	0.946547	0.988483	0.704532	1.38688	1	31.9736	0.00404081	0.00513553	0.039167	0.897689
REG4	5	-0.219511	0.314196	0.484774	0.802911	0.433729	1.48633	1	2.57804	0.630718	-0.0632813	0.101557	0.577369
RELT	20	-0.0309905	0.0914114	0.734593	0.969485	0.810457	1.15972	1	31.3125	0.0372955	-0.0587171	0.0319104	0.0823088
RET	4	0.226622	0.256602	0.377146	1.25436	0.758572	2.07417	1	3.72496	0.292736	0.148664	0.0821751	0.212153
RETN	5	-0.0646737	0.254314	0.799259	0.937373	0.569424	1.54308	1	4.33684	0.362334	-0.0546423	0.0638501	0.455023
REV3L	3	0.179188	0.31522	0.569727	1.19625	0.644911	2.21892	1	0.536339	0.764778	0.0472236	0.0654305	0.602007
RGS12	24	0.140506	0.0785626	0.0737014	1.15086	0.986614	1.34244	1	16.3196	0.841249	0.01289	0.0239699	0.596143
RHD	62	0.0410674	0.0332755	0.217143	1.04192	0.976137	1.11214	1	89.5655	0.0100485	-0.018814	0.0143085	0.193552
RIOK1	14	-0.111922	0.127152	0.378741	0.894114	0.696882	1.14717	1	15.2948	0.289314	0.0234469	0.0544774	0.674535
RIOK2	9	-0.210557	0.184244	0.253114	0.810133	0.564579	1.16249	1	12.5818	0.12707	-0.00647848	0.0552157	0.909894
RIOK3	5	0.0010217	0.254794	0.996801	1.00102	0.607518	1.64941	1	4.30347	0.366491	-0.0785701	0.0709524	0.348945
RIPK1	13	0.0258369	0.101019	0.798135	1.02617	0.841844	1.25086	1	15.0404	0.239237	0.0131723	0.026347	0.626957
RIPK2	15	-0.0405889	0.131259	0.757148	0.960224	0.742408	1.24195	1	22.9258	0.0614879	-0.0364762	0.0471833	0.453307
RIPK4	12	-0.0646801	0.147012	0.659963	0.937367	0.702701	1.2504	1	5.48633	0.905351	0.0110787	0.0390508	0.782428
RLN1	4	0.0267632	0.447919	0.952355	1.02712	0.42692	2.47115	1	8.62462	0.0347214	-0.0346852	0.154507	0.843225
RLN2	3	-0.354886	0.212046	0.0942034	0.701253	0.462784	1.06261	1	0.314043	0.854686	0.0281382	0.0718984	0.762518
RNASE1	14	-0.0295558	0.11256	0.792875	0.970877	0.778666	1.21053	1	5.18952	0.970781	0.0147565	0.027302	0.598747
RNASE2	41	-0.0134385	0.0417584	0.747592	0.986651	0.909114	1.0708	1	28.8994	0.903633	0.0211113	0.0145861	0.155787
RNASE3	38	-0.00231678	0.0455494	0.959435	0.997686	0.912476	1.09085	1	28.3532	0.845432	0.0108207	0.0165283	0.516838
RNASE6	42	0.00835274	0.0368442	0.820654	1.00839	0.938135	1.0839	1	38.5443	0.580325	0.0190188	0.018352	0.306273
RNASEH1	3	0.36317	0.343531	0.290435	1.43788	0.733336	2.81931	1	0.0479379	0.976316	0.00350916	0.123379	0.981898
RNASET2	65	-0.0644134	0.025089	0.0102465	0.937617	0.892626	0.984877	1	58.4112	0.673549	-0.00961134	0.0117534	0.416581
RNLS	10	-0.0832224	0.161757	0.606908	0.920146	0.670142	1.26342	1	2.2514	0.98684	-0.0313146	0.048677	0.53802
RNPEP	68	-0.016874	0.0276485	0.541662	0.983268	0.931401	1.03802	1	57.9477	0.776964	-0.0031299	0.0136153	0.818895
ROCK2	9	0.520935	0.174765	0.00287516	1.6836	1.1953	2.37138	1	12.1005	0.146776	0.0737323	0.0298087	0.0426131
ROR2	8	-0.209036	0.133159	0.116454	0.811366	0.624985	1.05333	1	5.10328	0.647361	-0.00500268	0.0406091	0.905979
RORA	3	0.200963	0.431668	0.641537	1.22258	0.524607	2.84918	1	2.93716	0.230252	-0.0864886	0.0816274	0.481597
RPN1	19	-0.0619481	0.0788531	0.432093	0.939932	0.805332	1.09703	1	14.9757	0.663632	-0.00962819	0.0219332	0.666205
RPN2	3	-0.166459	0.239597	0.487215	0.846658	0.529369	1.35412	1	0.0389642	0.980706	0.013951	0.0971512	0.909201
RPS6KA1	17	-0.283678	0.133872	0.0340882	0.753009	0.579224	0.978936	1	24.4124	0.0808762	0.0129952	0.0342145	0.709406
RPS6KA2	41	-0.171631	0.0628303	0.00630148	0.84229	0.744696	0.952673	1	36.868	0.612035	-0.0217004	0.0182281	0.241048
RPS6KA4	32	-0.0863788	0.0835785	0.301368	0.917247	0.778651	1.08051	1	53.2825	0.00767171	0.0419332	0.0345407	0.23421
RPS6KB2	22	0.0477136	0.0791189	0.546467	1.04887	0.898203	1.22481	1	29.3418	0.106034	-0.0611474	0.0261424	0.0298274
RPS6KL1	12	-0.103189	0.20182	0.609146	0.901956	0.607285	1.33961	1	24.8305	0.00965196	-0.0232211	0.0579236	0.696931
RRM1	29	-0.123402	0.0603515	0.0408822	0.883908	0.785299	0.9949	1	26.0875	0.568234	-0.0309418	0.0199507	0.132566
RRM2B	11	-0.18744	0.128046	0.143235	0.829079	0.645061	1.06559	1	8.88511	0.543041	0.0195403	0.038733	0.626038
RSPO4	9	0.190372	0.147783	0.197681	1.2097	0.905487	1.61612	1	10.0233	0.263397	-0.0270572	0.0419037	0.539055
RTN3	9	-0.526787	0.167211	0.00163027	0.590499	0.425487	0.819506	1	5.46045	0.707418	-0.040009	0.0302174	0.227086
RTN4	31	-0.00598347	0.0777152	0.93863	0.994034	0.853589	1.15759	1	30.4795	0.441304	-0.00543803	0.0232264	0.816528
RXFP2	15	-0.0926442	0.119939	0.439862	0.911518	0.720561	1.15308	1	12.911	0.53354	0.0164334	0.0319673	0.615829
RYK	5	-0.034812	0.276145	0.899681	0.965787	0.562111	1.65936	1	0.723669	0.948378	0.182553	0.337353	0.626015
RYR1	16	0.0607588	0.12621	0.630224	1.06264	0.829766	1.36088	1	23.6253	0.0717357	0.0682751	0.0355017	0.0750415
RYR2	8	-0.0184759	0.150271	0.902146	0.981694	0.731245	1.31792	1	1.09677	0.993113	-0.00101095	0.0431076	0.98205
S100A12	43	-0.017921	0.0371592	0.629609	0.982239	0.913243	1.05645	1	39.1139	0.598387	-0.0061202	0.015724	0.699123
S100A13	25	0.0497779	0.0746907	0.505121	1.05104	0.907905	1.21674	1	30.6377	0.164507	0.0582868	0.0253933	0.0311663
S100A8	8	-0.14661	0.129433	0.257335	0.86363	0.67012	1.11302	1	1.34414	0.987221	-0.00342747	0.0468955	0.944112
S100A9	10	-0.052742	0.112058	0.637878	0.948625	0.761568	1.18163	1	4.25076	0.894146	-0.00064898	0.0411197	0.987794
S100B	42	-0.00401564	0.0234641	0.864114	0.995992	0.951224	1.04287	1	46.5867	0.253387	0.000491597	0.0187198	0.97918
S1PR1	4	-0.090087	0.359856	0.802323	0.913852	0.451399	1.85008	1	5.34934	0.147933	-0.0310628	0.145795	0.851026
S1PR2	3	0.380154	0.235974	0.10718	1.46251	0.920945	2.32254	1	0.697576	0.705543	0.13467	0.245911	0.681036
S1PR3	14	-0.0568758	0.101126	0.573826	0.944711	0.774853	1.15181	1	9.02683	0.770914	0.0275846	0.0422206	0.525855
S1PR4	7	0.082466	0.213744	0.699633	1.08596	0.714286	1.65104	1	7.56273	0.27192	0.00281298	0.107743	0.980181
S1PR5	8	0.207262	0.166188	0.212341	1.23031	0.888282	1.70402	1	4.57657	0.711478	0.0542828	0.0665136	0.445617
SAE1	8	-0.193836	0.154487	0.209584	0.823793	0.608578	1.11512	1	9.54992	0.215546	-0.0260997	0.0526139	0.637497
SBK1	25	0.0558665	0.0680615	0.411747	1.05746	0.925396	1.20836	1	21.4176	0.613985	0.000532323	0.0227244	0.981513
SCARB1	34	-0.021346	0.0619389	0.730372	0.97888	0.866974	1.10523	1	35.261	0.361698	0.0417399	0.0195521	0.0405334
SCD	5	-0.71608	0.211297	0.000701541	0.488664	0.322961	0.739384	1	3.70559	0.447313	-0.0508072	0.0676683	0.507284
SCD5	33	-0.0208616	0.0415824	0.615884	0.979355	0.902702	1.06252	1	20.9728	0.93226	-0.0060065	0.0188903	0.752642
SCG5	3	0.121234	0.36992	0.743115	1.12889	0.546725	2.33095	1	3.57052	0.167754	0.210344	0.111538	0.310395
SCGB1C1	17	-0.0678636	0.0424318	0.109741	0.934388	0.859822	1.01542	1	11.8814	0.752101	0.0027578	0.0279498	0.922707
SCGB3A1	62	0.0641678	0.033535	0.05569	1.06627	0.99844	1.13871	1	52.4406	0.774374	-0.0140849	0.0114472	0.223341
SCGB3A2	39	0.0767408	0.0526532	0.144985	1.07976	0.973887	1.19715	1	39.2731	0.412629	-0.00555882	0.0211182	0.793838
SCN2B	4	0.286801	0.24999	0.251277	1.33216	0.816132	2.17446	1	0.238684	0.971115	-0.0207921	0.0551782	0.742532
SCN8A	7	0.252492	0.276005	0.360292	1.28723	0.749403	2.21104	1	12.8973	0.0446968	0.00662859	0.066906	0.92493
SCN9A	32	0.0897209	0.0665545	0.177632	1.09387	0.960092	1.24629	1	26.2349	0.709996	0.00067862	0.024436	0.978028
SCNN1A	6	-0.425945	0.22362	0.05681	0.653152	0.421371	1.01243	1	3.24376	0.662462	-0.00700591	0.0426032	0.877356
SCP2	60	-0.0713963	0.0302144	0.0181281	0.931093	0.877554	0.987898	1	57.5189	0.530271	-0.0192669	0.0161231	0.236955
SCPEP1	6	0.11477	0.170816	0.501651	1.12162	0.802495	1.56764	1	3.91099	0.562301	0.0586065	0.0552249	0.34841
SDC2	6	0.0347235	0.224851	0.877271	1.03533	0.666321	1.60871	1	2.97013	0.704591	-0.0783498	0.067214	0.308514
SECTM1	7	0.252849	0.20343	0.213895	1.28769	0.864266	1.91855	1	10.199	0.116518	-0.0814976	0.0609757	0.238958
SELL	69	0.00981315	0.0354634	0.782001	1.00986	0.942052	1.08255	1	75.9345	0.238154	-0.0178675	0.0142223	0.21337
SELP	4	0.074097	0.246479	0.763703	1.07691	0.664313	1.74577	1	2.08525	0.554902	0.11151	0.0925007	0.351283
SELPLG	11	0.359211	0.124475	0.00390408	1.4322	1.12214	1.82793	1	8.44232	0.585715	-0.000100026	0.0251666	0.996915
SEMA3A	12	0.0306507	0.149095	0.83712	1.03113	0.769838	1.3811	1	6.33347	0.850213	0.00181097	0.0281717	0.950011
SEMA3C	9	0.292451	0.160647	0.0686885	1.33971	0.977833	1.8355	1	11.9124	0.155153	0.00947179	0.0399466	0.81936
SEMA4B	17	0.0234394	0.103173	0.82028	1.02372	0.83629	1.25315	1	17.1058	0.37878	-0.00304014	0.0271453	0.912312
SEMA4D	44	0.16981	0.0593366	0.00421222	1.18508	1.05497	1.33124	1	45.4574	0.370047	-0.0349357	0.0181106	0.0605044
SEMG1	10	0.0915139	0.11467	0.424834	1.09583	0.875255	1.372	1	4.386	0.884222	0.0188201	0.0269679	0.505033
SENP6	33	-0.0834108	0.0701645	0.234522	0.919973	0.80177	1.0556	1	44.5137	0.0696931	-0.00539222	0.0337215	0.873993
SENP7	54	-0.0112382	0.0411628	0.784838	0.988825	0.912181	1.07191	1	60.9606	0.211392	0.00877548	0.015763	0.58011
SERPINB1	21	0.0585757	0.0993213	0.555351	1.06033	0.872761	1.2882	1	30.2766	0.0654935	0.029978	0.0249203	0.243771
SERPINB10	37	-0.0621303	0.062434	0.31967	0.93976	0.831519	1.06209	1	62.8962	0.00363587	0.0419986	0.0219054	0.0633953
SERPINB2	12	0.123293	0.182942	0.500345	1.13122	0.790355	1.61908	1	20.274	0.0417215	-0.0666542	0.0653344	0.33168
SERPINB6	52	0.0615711	0.028652	0.0316404	1.06351	1.00543	1.12494	1	49.8778	0.518245	0.0199041	0.0134586	0.145436
SERPINB8	25	0.0783167	0.0819016	0.338956	1.08147	0.921078	1.26978	1	40.2003	0.0203513	0.044894	0.0493809	0.372706
SERPINB9	32	-0.00189169	0.0528093	0.971425	0.99811	0.899966	1.10696	1	33.2716	0.357174	-0.0176058	0.0207696	0.403334
SERPINC1	14	-0.0135726	0.102809	0.894971	0.986519	0.806478	1.20675	1	11.1616	0.597279	-0.0227468	0.0212102	0.304614
SERPINE1	4	-0.341782	0.439095	0.436346	0.710503	0.30047	1.68008	1	5.30644	0.150685	-0.398324	0.287659	0.300386
SERPINE2	55	-0.020683	0.04121	0.615743	0.979529	0.903522	1.06193	1	61.1933	0.233567	-0.0168285	0.0166866	0.317795
SERPINF1	3	-0.0225681	0.240164	0.925133	0.977685	0.610614	1.56542	1	0.667927	0.71608	-0.0679566	0.0838771	0.56651
SERPINF2	14	0.0262327	0.0795768	0.741662	1.02658	0.878326	1.19986	1	18.2582	0.147958	0.0361056	0.0264428	0.19717
SERPING1	26	0.062457	0.0785964	0.426814	1.06445	0.912477	1.24173	1	24.3534	0.499035	-0.0450548	0.0249855	0.0839215
SERPINI1	7	-0.0842189	0.18071	0.641183	0.91923	0.645061	1.30993	1	4.81632	0.567579	-0.0614148	0.0612339	0.361921
SF3B3	12	0.0996294	0.130153	0.443986	1.10476	0.856013	1.42579	1	10.6187	0.475737	0.0652713	0.0390496	0.125574
SFRP2	10	0.344735	0.164198	0.0357714	1.41162	1.02317	1.94753	1	4.89405	0.843445	-0.00513978	0.0389379	0.898244
SFTPB	3	-0.440172	0.34428	0.201063	0.643925	0.327928	1.26442	1	3.03343	0.219432	-0.328531	0.189874	0.333619
SFTPD	24	0.0865931	0.0657156	0.187606	1.09045	0.958669	1.24035	1	12.7683	0.956837	-0.0195403	0.021387	0.370805
SGK1	17	-0.163331	0.0656169	0.0128043	0.84931	0.746813	0.965874	1	12.6486	0.698257	0.0161799	0.0192067	0.412789
SGSH	11	0.048487	0.0651604	0.456805	1.04968	0.92383	1.19268	1	2.65285	0.988456	-0.00283119	0.025457	0.913887
SHISA2	8	0.224148	0.153061	0.143075	1.25126	0.926954	1.68902	1	1.15603	0.991904	0.0122077	0.0538972	0.828332
SIDT2	79	0.0581501	0.0277545	0.036157	1.05987	1.00376	1.11913	1	68.1286	0.780059	-7.29238e-05	0.0101213	0.99427
SIGLEC10	11	0.0889877	0.114528	0.437162	1.09307	0.87329	1.36815	1	16.953	0.0754098	0.0369438	0.0255738	0.18247
SIGLEC11	28	-0.0388837	0.0591049	0.510618	0.961863	0.856647	1.08	1	34.1428	0.161934	0.0341622	0.0196553	0.0940316
SIGLEC12	18	-0.197672	0.0768313	0.0100876	0.820639	0.705914	0.954008	1	16.274	0.504501	-0.00138363	0.0237966	0.954354
SIGLEC5	51	0.147721	0.0493801	0.00277601	1.15919	1.05226	1.27699	1	58.1183	0.201152	0.0189413	0.0146909	0.203341
SIGLEC6	5	0.212172	0.227983	0.352036	1.23636	0.790828	1.93289	1	1.68594	0.793271	0.103105	0.106128	0.40295
SIGLEC7	11	0.034545	0.169057	0.838089	1.03515	0.743187	1.44181	1	15.2045	0.124781	0.0420472	0.0486153	0.409556
SIGLEC9	6	0.0218486	0.168675	0.896937	1.02209	0.734361	1.42255	1	5.91353	0.314724	0.0433299	0.0487195	0.424056
SIGMAR1	17	-0.155925	0.08199	0.0572027	0.855623	0.728604	1.00479	1	16.3301	0.430172	-0.00689089	0.0227068	0.765698
SIK1	4	0.268183	0.256748	0.296238	1.30759	0.790536	2.16281	1	2.0564	0.560784	0.04025	0.0638248	0.592733
SIK2	12	-0.330146	0.148457	0.0261585	0.718819	0.537342	0.961587	1	13.9265	0.237087	-0.0364934	0.0392041	0.373854
SIK3	3	-0.234956	0.255912	0.35856	0.790606	0.478766	1.30556	1	1.46447	0.480833	-0.0792598	0.0656562	0.440414
SIRPA	20	-0.225504	0.123448	0.067742	0.798114	0.626591	1.01659	1	33.6794	0.0200432	-0.119932	0.0460818	0.0180013
SIRPB1	81	-0.0190234	0.0290605	0.512717	0.981156	0.926833	1.03866	1	80.0205	0.478327	-0.00725712	0.0113119	0.523023
SIRPG	24	0.0661136	0.0700744	0.345436	1.06835	0.931246	1.22564	1	13.7514	0.93377	0.0305402	0.0270408	0.27089
SIRT1	30	0.135416	0.0521127	0.0093626	1.14501	1.03383	1.26815	1	43.5465	0.0404976	0.0201187	0.0303428	0.512723
SIRT3	9	0.019866	0.12613	0.874848	1.02006	0.796643	1.30615	1	9.15294	0.329559	0.00405225	0.040142	0.922422
SLAMF1	8	-0.225169	0.137249	0.100881	0.798381	0.610073	1.04481	1	5.8384	0.55874	0.0308168	0.0516846	0.572801
SLAMF6	8	-0.253633	0.232775	0.275888	0.775977	0.491707	1.22459	1	14.5542	0.0421582	-0.0874524	0.0465143	0.109137
SLAMF7	6	0.522757	0.171282	0.00227306	1.68667	1.20568	2.35955	1	3.48251	0.626035	0.0136131	0.046235	0.783075
SLAMF8	10	0.0423456	0.105377	0.687796	1.04325	0.848578	1.28259	1	12.9582	0.164505	-0.0331953	0.029538	0.29368
SLC11A2	5	-0.186846	0.222838	0.401758	0.829571	0.536007	1.28392	1	1.95084	0.7448	0.00663205	0.0388574	0.87534
SLC12A1	37	0.0330574	0.0235063	0.15963	1.03361	0.987069	1.08234	1	23.2732	0.949925	0.00848385	0.0148137	0.570507
SLC12A2	11	-0.363992	0.257285	0.157144	0.694897	0.419676	1.1506	1	23.2793	0.00976143	-0.0528948	0.0556296	0.36652
SLC12A3	3	0.266231	0.265935	0.316771	1.30504	0.774916	2.19781	1	0.535399	0.765138	0.027878	0.137965	0.87307
SLC12A4	7	0.00389036	0.183264	0.983064	1.0039	0.700958	1.43776	1	1.86637	0.931569	0.0450677	0.0523501	0.42864
SLC12A6	15	0.0267104	0.116851	0.819191	1.02707	0.816836	1.29141	1	19.608	0.142991	-0.018984	0.0367095	0.613743
SLC12A7	31	0.0539507	0.0412157	0.19054	1.05543	0.973525	1.14423	1	24.2947	0.758531	0.0306959	0.0212684	0.159663
SLC12A9	9	0.325241	0.215975	0.132088	1.38436	0.906585	2.11394	1	12.964	0.113095	-0.0808503	0.0704253	0.288672
SLC15A2	12	0.306204	0.119903	0.0106563	1.35826	1.07379	1.71809	1	8.78914	0.641349	-0.0210355	0.0423487	0.630123
SLC16A1	6	-0.115628	0.219294	0.598005	0.890807	0.579584	1.36915	1	1.0255	0.960483	-0.0182697	0.0776267	0.825493
SLC18A1	29	-0.0465591	0.0709545	0.511706	0.954508	0.830581	1.09693	1	24.5819	0.650483	0.00207886	0.0234265	0.929944
SLC18A2	9	0.185516	0.169198	0.272886	1.20384	0.86406	1.67723	1	4.27326	0.831666	-0.0613453	0.0672496	0.391994
SLC19A1	9	0.339481	0.137707	0.0136922	1.40422	1.07205	1.8393	1	8.36708	0.398458	0.054818	0.0424396	0.237482
SLC1A3	6	-0.0250959	0.193799	0.896967	0.975216	0.667016	1.42582	1	6.96435	0.223305	0.0362808	0.0620185	0.589958
SLC1A7	19	-0.00655271	0.0912663	0.942763	0.993469	0.830743	1.18807	1	15.4787	0.628882	-0.0168863	0.0267762	0.536658
SLC22A1	20	0.168238	0.106436	0.113958	1.18322	0.960428	1.45769	1	20.0511	0.391512	0.0158285	0.0251902	0.537661
SLC22A15	41	-0.0950811	0.0517839	0.0663408	0.909299	0.821538	1.00644	1	49.448	0.145422	0.00912672	0.0211587	0.668592
SLC22A16	53	0.000143433	0.0330967	0.996542	1.00014	0.937324	1.06717	1	60.9988	0.18389	0.000467511	0.013543	0.972597
SLC22A17	10	-0.1556	0.125286	0.214251	0.855901	0.669542	1.09413	1	3.13364	0.95876	-0.0009558	0.0250056	0.970446
SLC22A18	21	-0.0729761	0.0686711	0.287922	0.929623	0.812555	1.06356	1	17.7576	0.603376	-0.00775651	0.0200523	0.703192
SLC22A31	22	-0.0847119	0.0348444	0.0150511	0.918777	0.858124	0.983717	1	16.3166	0.75161	0.00358711	0.0185621	0.848713
SLC22A4	42	0.0201609	0.0604467	0.738733	1.02037	0.906364	1.14871	1	53.7449	0.0876471	0.017874	0.0234132	0.449696
SLC22A5	79	-0.0317869	0.028807	0.269836	0.968713	0.915533	1.02498	1	80.5205	0.400158	0.023693	0.0167043	0.160115
SLC24A1	4	0.143673	0.289207	0.619342	1.15451	0.654966	2.03505	1	3.05491	0.383237	0.00839171	0.0851145	0.930453
SLC27A1	14	-0.155949	0.100239	0.119762	0.855603	0.702987	1.04135	1	8.91703	0.779181	0.00493656	0.0355475	0.891855
SLC28A3	6	0.229134	0.0889042	0.00995712	1.25751	1.05642	1.49689	1	2.94712	0.708139	0.0177817	0.0271422	0.548147
SLC29A1	8	0.289364	0.18503	0.117848	1.33558	0.929326	1.91942	1	6.78542	0.451559	-0.0823956	0.0407409	0.0895988
SLC29A3	18	-0.00356539	0.0840975	0.966183	0.996441	0.845019	1.175	1	15.558	0.555357	0.0198087	0.0235333	0.412345
SLC2A5	17	0.0957862	0.120916	0.428261	1.10052	0.868308	1.39484	1	23.4618	0.101936	-0.0595806	0.0361453	0.120059
SLC40A1	40	0.00448471	0.0694554	0.948517	1.00449	0.87665	1.15098	1	53.4599	0.0613743	0.0183543	0.033708	0.589273
SLC44A1	5	-0.0204357	0.362795	0.95508	0.979772	0.48118	1.995	1	6.17839	0.186216	-0.0543406	0.140915	0.725492
SLC47A1	24	-0.145126	0.0941565	0.123237	0.864913	0.719159	1.04021	1	30.2624	0.142015	0.00988811	0.0305703	0.749405
SLC4A1	4	0.841659	0.409636	0.0399126	2.32021	1.03953	5.17865	1	4.44547	0.217206	-0.117786	0.0643736	0.208784
SLC5A11	24	-0.038305	0.0664676	0.564416	0.962419	0.844862	1.09633	1	18.9698	0.702976	0.00309578	0.0185535	0.869007
SLC5A3	10	0.619428	0.252136	0.0140211	1.85787	1.13342	3.04535	1	22.6812	0.00695344	0.0923933	0.072502	0.238306
SLC5A6	28	-0.0225372	0.0646613	0.727434	0.977715	0.861334	1.10982	1	29.6662	0.329358	0.0137561	0.0236452	0.565731
SLC6A12	21	0.13364	0.143577	0.351964	1.14298	0.862628	1.51445	1	39.845	0.00522572	-0.0272244	0.0370908	0.471915
SLC6A13	3	1.27473	0.676569	0.0595506	3.57773	0.949949	13.4746	1	5.25108	0.0724006	-0.0674067	0.129666	0.694803
SLC6A16	7	0.0785539	0.146806	0.592589	1.08172	0.811245	1.44238	1	4.46224	0.614381	-0.013896	0.0546932	0.809558
SLC6A6	11	0.077464	0.0915076	0.397257	1.08054	0.903128	1.29281	1	6.6449	0.758489	0.00894887	0.0251277	0.729945
SLC7A5	22	-0.160992	0.0955547	0.092024	0.851299	0.705902	1.02664	1	13.0992	0.90511	0.0190278	0.024777	0.451484
SLC7A7	24	0.167799	0.0874252	0.0549401	1.1827	0.996452	1.40376	1	30.7789	0.128322	-0.0535202	0.0221015	0.024148
SLC7A8	32	-0.0131403	0.0520339	0.800629	0.986946	0.891253	1.09291	1	39.4766	0.141273	-0.00160137	0.0207123	0.938886
SLC9A1	4	0.11014	0.263722	0.676212	1.11643	0.665808	1.87205	1	1.24945	0.74117	-0.110121	0.110369	0.423515
SLC9A3	43	0.0196405	0.0225368	0.383489	1.01983	0.975767	1.06589	1	41.675	0.485115	-0.0128643	0.0149881	0.395715
SLCO3A1	49	0.145371	0.047874	0.0023932	1.15647	1.05289	1.27024	1	46.3169	0.542018	0.00321181	0.0146164	0.827025
SLCO4C1	21	0.00930936	0.0582337	0.87299	1.00935	0.900479	1.13139	1	9.81301	0.971437	-0.00436578	0.0292938	0.883097
SLK	18	-0.0373433	0.103697	0.718758	0.963345	0.786164	1.18046	1	16.7742	0.469763	-0.051295	0.0341521	0.152586
SLPI	7	0.00598592	0.139131	0.965683	1.006	0.765894	1.32139	1	5.79947	0.446025	0.000851148	0.0480761	0.98656
SMAD3	9	0.066686	0.169364	0.69377	1.06896	0.767001	1.4898	1	10.0309	0.262864	-0.0389035	0.045574	0.421555
SMG1	3	-0.0765053	0.231998	0.741576	0.926348	0.587886	1.45967	1	2.48919	0.288057	0.381327	0.256633	0.377117
SMN2	14	0.047588	0.0455873	0.296537	1.04874	0.959097	1.14676	1	6.76391	0.913905	-0.00437318	0.0315486	0.892051
SMPD1	3	0.418014	0.360394	0.246097	1.51894	0.749493	3.07833	1	0.889988	0.640828	0.0718504	0.080302	0.535326
SMPD2	30	0.0408763	0.0619192	0.509154	1.04172	0.922668	1.17614	1	24.358	0.711087	-0.0131061	0.026927	0.63024
SMPDL3A	41	-0.00968681	0.0502297	0.847076	0.99036	0.897505	1.09282	1	42.8806	0.348702	0.0105034	0.0184061	0.571511
SMPDL3B	6	-0.112106	0.281545	0.690496	0.893949	0.514822	1.55227	1	9.53252	0.089618	0.0120059	0.0614283	0.85457
SNAP23	3	0.366287	0.194665	0.0598863	1.44237	0.98486	2.11241	1	2.06626	0.355891	0.20391	0.165827	0.434659
SNAP29	40	-0.00643215	0.0442437	0.884411	0.993588	0.911057	1.0836	1	30.6295	0.82858	0.0117758	0.0143651	0.417469
SNCA	16	-0.228546	0.126221	0.0701907	0.79569	0.621301	1.01903	1	20.2239	0.163511	-0.0906837	0.0317902	0.0127849
SNRK	5	0.235307	0.221331	0.287717	1.2653	0.819958	1.95251	1	0.939963	0.918759	-0.0128468	0.059395	0.842631
SOAT1	44	0.114958	0.0572003	0.0444579	1.12183	1.00285	1.25492	1	46.2381	0.340057	0.0206538	0.0207964	0.326328
SOAT2	7	-0.0390816	0.170168	0.818353	0.961672	0.688933	1.34239	1	3.83622	0.698829	0.0401041	0.0390932	0.352002
SOD2	27	-0.0972177	0.0589438	0.0990807	0.907358	0.80836	1.01848	1	30.0753	0.264501	-0.012025	0.0139685	0.397491
SORD	4	0.170546	0.165989	0.304206	1.18595	0.856593	1.64195	1	2.40633	0.492458	0.00688739	0.0648887	0.925157
SPACA3	4	0.0306225	0.200399	0.87855	1.0311	0.696172	1.52715	1	1.44366	0.695334	-0.0444524	0.0634978	0.556361
SPARC	7	0.0436414	0.156282	0.780054	1.04461	0.768995	1.419	1	2.38272	0.881355	0.0586194	0.0625413	0.391639
SPHK1	22	-0.117106	0.0838915	0.162738	0.889491	0.754626	1.04846	1	30.3494	0.0851894	-0.0163022	0.0315156	0.610638
SPINK2	19	0.0113222	0.0979557	0.907981	1.01139	0.83471	1.22546	1	22.578	0.20733	-0.0078477	0.0318843	0.808528
SPINT1	10	-0.0840432	0.152294	0.581051	0.919392	0.682128	1.23918	1	4.88152	0.844512	0.0208655	0.027921	0.476268
SPINT2	26	0.0717338	0.0956698	0.453372	1.07437	0.890672	1.29595	1	28.0692	0.30468	0.0285945	0.022523	0.216411
SPOCK2	12	0.177589	0.12363	0.150872	1.19433	0.937325	1.52181	1	9.58287	0.568252	0.074734	0.0376879	0.0754984
SPON2	11	-0.0710897	0.144725	0.623281	0.931378	0.701349	1.23685	1	7.48384	0.679113	-0.00960167	0.0417966	0.823442
SPP1	53	-0.0142173	0.0391163	0.716259	0.985883	0.913123	1.06444	1	36.9954	0.942447	0.00997888	0.0152347	0.515405
SQLE	4	-0.0739645	0.327042	0.821075	0.928705	0.489208	1.76304	1	0.701149	0.872934	0.000568954	0.0686141	0.994137
SRC	4	-0.022959	0.339812	0.946133	0.977303	0.502082	1.90232	1	0.544773	0.908951	-0.0252556	0.0646909	0.733896
SRD5A1	14	0.0870567	0.0885259	0.325409	1.09096	0.917178	1.29767	1	19.7938	0.100472	-0.0167932	0.0311289	0.599427
SRD5A3	46	0.0167972	0.0531962	0.752186	1.01694	0.916249	1.12869	1	54.4473	0.157979	0.0267911	0.0148139	0.0773641
SRGN	24	-0.125856	0.110803	0.25602	0.881742	0.709617	1.09562	1	40.1054	0.0149562	-0.0300168	0.0313006	0.347988
SRPK1	27	0.0745608	0.0920274	0.417824	1.07741	0.899593	1.29038	1	34.7596	0.116945	0.0306111	0.0271717	0.270618
SRPK2	7	-0.164511	0.212084	0.437932	0.848308	0.559789	1.28553	1	4.42871	0.618868	0.141898	0.079533	0.134475
SSR1	25	-0.101739	0.0777959	0.190953	0.903266	0.775522	1.05205	1	21.6953	0.597446	-0.0107702	0.0247588	0.667615
SSTR3	7	0.43941	0.173088	0.0111281	1.55179	1.10534	2.17856	1	4.36016	0.62806	0.048634	0.0496621	0.372407
ST14	20	-0.0456348	0.0820727	0.578191	0.955391	0.813428	1.12213	1	15.149	0.713081	-0.0102357	0.0240066	0.674893
ST3GAL1	26	-0.0406749	0.0935997	0.66388	0.960141	0.799211	1.15348	1	30.7194	0.198479	0.0565499	0.0258623	0.0387573
ST3GAL3	3	-0.319489	0.47437	0.500628	0.72652	0.286719	1.84094	1	2.09863	0.350177	-0.230886	0.163969	0.393126
ST3GAL4	8	-0.0694194	0.158896	0.662194	0.932935	0.683277	1.27382	1	2.68633	0.912425	0.0152934	0.0392489	0.710249
ST6GAL1	29	-0.151256	0.07788	0.0521162	0.859627	0.737934	1.00139	1	19.5227	0.881234	-0.0147925	0.0267639	0.585013
STAT1	3	0.349908	0.442047	0.428615	1.41894	0.596603	3.37475	1	0.660346	0.718799	-0.0859002	0.180719	0.717523
STAT3	10	-0.0409518	0.149487	0.784124	0.959875	0.716092	1.28665	1	5.61277	0.777961	-0.0486285	0.0371705	0.227122
STAT5A	5	0.182027	0.257562	0.479733	1.19965	0.724123	1.98744	1	5.16642	0.270644	-0.0760469	0.0436817	0.180066
STAT6	49	0.0967191	0.0431145	0.0248771	1.10155	1.01229	1.19868	1	50.7257	0.366595	0.0014745	0.0192972	0.939417
STIM2	19	0.0088514	0.0920288	0.923377	1.00889	0.842379	1.20832	1	30.4902	0.0329448	-0.0602951	0.0350936	0.103932
STK10	9	-0.305224	0.148424	0.0397415	0.736958	0.550936	0.98579	1	9.33146	0.31511	-0.0464281	0.0568581	0.441078
STK11	14	0.195042	0.0901347	0.0304728	1.21536	1.01855	1.45021	1	10.1511	0.681531	0.0462519	0.0253521	0.0930773
STK17A	3	-0.161718	0.338129	0.632456	0.850681	0.438476	1.6504	1	1.15624	0.560953	0.0438206	0.11331	0.765077
STK17B	17	-0.12939	0.100812	0.199324	0.878631	0.721097	1.07058	1	10.7103	0.827005	0.0592017	0.0450923	0.208948
STK24	10	-0.258955	0.161515	0.10887	0.771858	0.56241	1.05931	1	8.60593	0.474416	-0.0510898	0.0515259	0.350462
STK25	4	0.364812	0.288926	0.206715	1.44024	0.817518	2.53731	1	3.59188	0.309039	0.0588738	0.113394	0.655363
STK3	3	-0.378146	0.444152	0.394553	0.68513	0.286882	1.63623	1	0.564105	0.754234	0.0750843	0.100253	0.590763
STK32B	3	0.0740715	0.274502	0.787284	1.07688	0.628793	1.84429	1	1.05829	0.58911	-0.091647	0.0975493	0.519854
STK32C	42	-0.0807101	0.0451425	0.0737928	0.922461	0.844349	1.0078	1	38.2703	0.592621	0.00201268	0.016271	0.902174
STK33	15	-0.179134	0.117955	0.128848	0.835994	0.663434	1.05344	1	9.28505	0.812369	-0.0642225	0.0317541	0.0641973
STK35	3	0.411628	0.352824	0.243345	1.50927	0.755854	3.01368	1	2.90629	0.233834	0.188689	0.110728	0.337839
STK36	4	0.0876243	0.171389	0.609169	1.09158	0.780127	1.52737	1	2.24398	0.523337	-0.134198	0.0988845	0.307608
STK38	6	0.205231	0.173735	0.237488	1.22781	0.873463	1.72591	1	5.71587	0.334855	-0.102361	0.0682113	0.20784
STK38L	6	0.16445	0.250063	0.510774	1.17874	0.722041	1.92432	1	5.32319	0.377723	-0.0348627	0.0724338	0.655446
STK39	28	-0.125663	0.0566843	0.0266302	0.881912	0.789177	0.985544	1	13.9703	0.981543	0.00564703	0.0276765	0.839913
STK4	4	0.119459	0.204005	0.558164	1.12689	0.755489	1.68087	1	0.770178	0.856586	0.0381746	0.0499236	0.524376
STYK1	7	-0.390916	0.224162	0.0811766	0.676437	0.43593	1.04963	1	3.51269	0.742281	-0.033875	0.0544293	0.560979
SUCNR1	3	-0.067202	0.398524	0.86609	0.935006	0.428138	2.04195	1	0.664524	0.717299	-0.0978292	0.133374	0.597114
SULT1A1	17	0.0728672	0.0722386	0.313118	1.07559	0.933588	1.23919	1	16.2765	0.433838	0.0155291	0.0214903	0.481037
SULT1A2	31	-0.0113348	0.0479971	0.813312	0.988729	0.899956	1.08626	1	30.608	0.434854	0.0488082	0.0256547	0.0670773
SULT1B1	5	-0.0349518	0.31007	0.910251	0.965652	0.525876	1.7732	1	5.38327	0.250182	-0.0170796	0.157688	0.920586
SULT2B1	6	-0.0178632	0.157368	0.909625	0.982295	0.721585	1.3372	1	3.26481	0.659234	0.0154276	0.0469657	0.759021
SUMF1	52	-0.0586468	0.0575869	0.308485	0.94304	0.842386	1.05572	1	77.6286	0.00952404	0.0345124	0.0231747	0.142709
SYK	52	-0.0531417	0.0449133	0.236728	0.948246	0.86834	1.0355	1	50.4625	0.494927	-0.0107659	0.0153152	0.485344
TAF1A	12	-0.0666847	0.12644	0.597915	0.93549	0.730149	1.19858	1	8.97455	0.624241	-0.0641028	0.0374207	0.117483
TAPBPL	58	0.00628801	0.0339312	0.852981	1.00631	0.94156	1.07551	1	75.2923	0.0527156	0.00417251	0.0155232	0.789078
TARS	6	-0.198411	0.225833	0.379634	0.820033	0.526742	1.27663	1	2.37782	0.794772	-0.0333173	0.0366999	0.415315
TAS1R3	4	0.325864	0.170606	0.0561279	1.38523	0.991513	1.93528	1	5.64703	0.130104	0.096269	0.0542175	0.217785
TBK1	14	-0.22333	0.13189	0.0903985	0.799851	0.617649	1.0358	1	22.3478	0.0502021	0.0161724	0.0335252	0.638205
TBXAS1	36	-0.150342	0.0723312	0.0376611	0.860414	0.746685	0.991464	1	41.3779	0.212139	-0.00579651	0.0228329	0.801127
TCN2	43	0.132533	0.0542578	0.0145797	1.14172	1.02653	1.26982	1	44.0199	0.386104	-0.0283262	0.0156045	0.0768032
TDP1	6	-0.302658	0.17509	0.0838836	0.738852	0.524225	1.04135	1	1.89574	0.863375	-0.0122915	0.0578356	0.842089
TEC	5	0.441692	0.479153	0.356624	1.55534	0.60808	3.97821	1	12.0356	0.0170885	0.24318	0.112682	0.119788
TEK	56	-0.0198225	0.0389693	0.610984	0.980373	0.90828	1.05819	1	48.3136	0.726105	0.000741888	0.0133678	0.955946
TESK2	28	-0.167018	0.0712017	0.0189913	0.846184	0.735965	0.972911	1	19.2086	0.862274	0.0202371	0.0230569	0.388142
TEX101	20	-0.0358134	0.0900555	0.690865	0.96482	0.808704	1.15107	1	19.0278	0.455051	0.0125767	0.0315402	0.694768
TEX14	5	-0.220835	0.253274	0.383251	0.801849	0.488092	1.3173	1	1.25989	0.868142	0.0419663	0.0626815	0.551087
TF	5	-0.101447	0.18832	0.590096	0.903529	0.624656	1.3069	1	2.14182	0.709694	-0.0219345	0.0709329	0.77738
TFF3	12	-0.000490712	0.137953	0.997162	0.999509	0.762709	1.30983	1	13.0471	0.290259	0.0241937	0.0288869	0.421859
TFRC	35	0.0435021	0.0687327	0.526787	1.04446	0.912822	1.19509	1	26.6374	0.811757	-0.0242161	0.0175314	0.176469
TG	23	-0.0145127	0.0828458	0.860941	0.985592	0.837872	1.15936	1	9.6145	0.989476	0.0126765	0.0265826	0.638379
TGFA	8	-0.000359281	0.154609	0.998146	0.999641	0.738309	1.35347	1	5.26697	0.627419	-0.0281784	0.0404245	0.511853
TGFB3	10	-0.266883	0.161026	0.0974403	0.765763	0.558504	1.04993	1	8.08258	0.525846	-0.00952787	0.0301381	0.759987
TGFBI	45	0.143272	0.0541243	0.00811866	1.15404	1.03789	1.2832	1	40.7542	0.611528	0.00293035	0.013369	0.827539
TGFBR1	6	0.254261	0.158779	0.109301	1.28951	0.944644	1.76027	1	4.30828	0.505937	0.0517091	0.0433821	0.299164
TGFBR2	11	-0.148566	0.114133	0.193024	0.861943	0.68917	1.07803	1	3.93435	0.95026	0.0110987	0.0276699	0.697695
TGFBR3	7	-0.398944	0.289208	0.16776	0.671028	0.380681	1.18282	1	9.91734	0.128176	0.0771483	0.0581005	0.241618
TGM1	16	-0.292047	0.0968718	0.00257167	0.746733	0.617599	0.902869	1	12.7127	0.624481	-0.0136889	0.0224501	0.551799
TGM2	4	-0.220593	0.25317	0.383578	0.802043	0.488309	1.31735	1	1.66188	0.645442	-0.19125	0.156351	0.345815
TGM3	13	-0.155185	0.102781	0.131079	0.856257	0.700028	1.04735	1	4.48818	0.972933	0.0276053	0.0254213	0.300742
THBD	19	-0.0711846	0.0683624	0.297744	0.93129	0.814505	1.06482	1	16.0485	0.589165	-0.0478257	0.0217536	0.0420471
THBS1	38	-0.0547099	0.0508488	0.281957	0.94676	0.856952	1.04598	1	29.4928	0.805349	0.00955715	0.0170746	0.579131
THBS2	11	0.125259	0.13894	0.367304	1.13344	0.86324	1.48822	1	9.3119	0.502781	0.00892509	0.0334185	0.795434
THBS3	58	-0.00178779	0.0408714	0.96511	0.998214	0.921368	1.08147	1	60.1486	0.36248	-0.0386835	0.0176976	0.0330276
THNSL2	52	-0.00522035	0.0301923	0.862727	0.994793	0.937632	1.05544	1	45.5461	0.689308	-0.00400177	0.0157476	0.800446
ABI3BP	NA	NA	NA	NA	NA	NA	NA	NA	NA	NA	NA	NA	NA
ACRBP	NA	NA	NA	NA	NA	NA	NA	NA	NA	NA	NA	NA	NA
AGRP	NA	NA	NA	NA	NA	NA	NA	NA	NA	NA	NA	NA	NA
AIMP1	NA	NA	NA	NA	NA	NA	NA	NA	NA	NA	NA	NA	NA
AKR1A1	NA	NA	NA	NA	NA	NA	NA	NA	NA	NA	NA	NA	NA
AKT2	NA	NA	NA	NA	NA	NA	NA	NA	NA	NA	NA	NA	NA
ALDH1A2	NA	NA	NA	NA	NA	NA	NA	NA	NA	NA	NA	NA	NA
ALDH4A1	NA	NA	NA	NA	NA	NA	NA	NA	NA	NA	NA	NA	NA
ALDH6A1	NA	NA	NA	NA	NA	NA	NA	NA	NA	NA	NA	NA	NA
APOD	NA	NA	NA	NA	NA	NA	NA	NA	NA	NA	NA	NA	NA
AQP1	NA	NA	NA	NA	NA	NA	NA	NA	NA	NA	NA	NA	NA
ATM	NA	NA	NA	NA	NA	NA	NA	NA	NA	NA	NA	NA	NA
ATP2A1	NA	NA	NA	NA	NA	NA	NA	NA	NA	NA	NA	NA	NA
ATP2A2	NA	NA	NA	NA	NA	NA	NA	NA	NA	NA	NA	NA	NA
BCL2	NA	NA	NA	NA	NA	NA	NA	NA	NA	NA	NA	NA	NA
BCL2L2	NA	NA	NA	NA	NA	NA	NA	NA	NA	NA	NA	NA	NA
BIRC2	NA	NA	NA	NA	NA	NA	NA	NA	NA	NA	NA	NA	NA
BMPR1A	NA	NA	NA	NA	NA	NA	NA	NA	NA	NA	NA	NA	NA
BST2	NA	NA	NA	NA	NA	NA	NA	NA	NA	NA	NA	NA	NA
CACNA1D	NA	NA	NA	NA	NA	NA	NA	NA	NA	NA	NA	NA	NA
CAMK2G	NA	NA	NA	NA	NA	NA	NA	NA	NA	NA	NA	NA	NA
CAMKK1	NA	NA	NA	NA	NA	NA	NA	NA	NA	NA	NA	NA	NA
CAPZA1	NA	NA	NA	NA	NA	NA	NA	NA	NA	NA	NA	NA	NA
CCL2	NA	NA	NA	NA	NA	NA	NA	NA	NA	NA	NA	NA	NA
CCNE2	NA	NA	NA	NA	NA	NA	NA	NA	NA	NA	NA	NA	NA
CCNT1	NA	NA	NA	NA	NA	NA	NA	NA	NA	NA	NA	NA	NA
CCR7	NA	NA	NA	NA	NA	NA	NA	NA	NA	NA	NA	NA	NA
CD28	NA	NA	NA	NA	NA	NA	NA	NA	NA	NA	NA	NA	NA
CDC25A	NA	NA	NA	NA	NA	NA	NA	NA	NA	NA	NA	NA	NA
CDK14	NA	NA	NA	NA	NA	NA	NA	NA	NA	NA	NA	NA	NA
CDK15	NA	NA	NA	NA	NA	NA	NA	NA	NA	NA	NA	NA	NA
CDK2	NA	NA	NA	NA	NA	NA	NA	NA	NA	NA	NA	NA	NA
CDK3	NA	NA	NA	NA	NA	NA	NA	NA	NA	NA	NA	NA	NA
CLCN2	NA	NA	NA	NA	NA	NA	NA	NA	NA	NA	NA	NA	NA
COL15A1	NA	NA	NA	NA	NA	NA	NA	NA	NA	NA	NA	NA	NA
CSNK1A1L	NA	NA	NA	NA	NA	NA	NA	NA	NA	NA	NA	NA	NA
CYP11A1	NA	NA	NA	NA	NA	NA	NA	NA	NA	NA	NA	NA	NA
CYP17A1	NA	NA	NA	NA	NA	NA	NA	NA	NA	NA	NA	NA	NA
CYP46A1	NA	NA	NA	NA	NA	NA	NA	NA	NA	NA	NA	NA	NA
CYP4B1	NA	NA	NA	NA	NA	NA	NA	NA	NA	NA	NA	NA	NA
DAG1	NA	NA	NA	NA	NA	NA	NA	NA	NA	NA	NA	NA	NA
DAPK3	NA	NA	NA	NA	NA	NA	NA	NA	NA	NA	NA	NA	NA
DCT	NA	NA	NA	NA	NA	NA	NA	NA	NA	NA	NA	NA	NA
DMKN	NA	NA	NA	NA	NA	NA	NA	NA	NA	NA	NA	NA	NA
DYRK1A	NA	NA	NA	NA	NA	NA	NA	NA	NA	NA	NA	NA	NA
EHMT2	NA	NA	NA	NA	NA	NA	NA	NA	NA	NA	NA	NA	NA
EIF2AK3	NA	NA	NA	NA	NA	NA	NA	NA	NA	NA	NA	NA	NA
ERP29	NA	NA	NA	NA	NA	NA	NA	NA	NA	NA	NA	NA	NA
EVI2B	NA	NA	NA	NA	NA	NA	NA	NA	NA	NA	NA	NA	NA
F10	NA	NA	NA	NA	NA	NA	NA	NA	NA	NA	NA	NA	NA
FBLN2	NA	NA	NA	NA	NA	NA	NA	NA	NA	NA	NA	NA	NA
FCGR3A	NA	NA	NA	NA	NA	NA	NA	NA	NA	NA	NA	NA	NA
FGF9	NA	NA	NA	NA	NA	NA	NA	NA	NA	NA	NA	NA	NA
FGR	NA	NA	NA	NA	NA	NA	NA	NA	NA	NA	NA	NA	NA
FNDC5	NA	NA	NA	NA	NA	NA	NA	NA	NA	NA	NA	NA	NA
FOLR2	NA	NA	NA	NA	NA	NA	NA	NA	NA	NA	NA	NA	NA
FPGS	NA	NA	NA	NA	NA	NA	NA	NA	NA	NA	NA	NA	NA
GALE	NA	NA	NA	NA	NA	NA	NA	NA	NA	NA	NA	NA	NA
GANC	NA	NA	NA	NA	NA	NA	NA	NA	NA	NA	NA	NA	NA
GDF10	NA	NA	NA	NA	NA	NA	NA	NA	NA	NA	NA	NA	NA
GDF11	NA	NA	NA	NA	NA	NA	NA	NA	NA	NA	NA	NA	NA
GFOD2	NA	NA	NA	NA	NA	NA	NA	NA	NA	NA	NA	NA	NA
GP1BA	NA	NA	NA	NA	NA	NA	NA	NA	NA	NA	NA	NA	NA
GP5	NA	NA	NA	NA	NA	NA	NA	NA	NA	NA	NA	NA	NA
GPC2	NA	NA	NA	NA	NA	NA	NA	NA	NA	NA	NA	NA	NA
GPI	NA	NA	NA	NA	NA	NA	NA	NA	NA	NA	NA	NA	NA
GPLD1	NA	NA	NA	NA	NA	NA	NA	NA	NA	NA	NA	NA	NA
GPR15	NA	NA	NA	NA	NA	NA	NA	NA	NA	NA	NA	NA	NA
GPR153	NA	NA	NA	NA	NA	NA	NA	NA	NA	NA	NA	NA	NA
GPR161	NA	NA	NA	NA	NA	NA	NA	NA	NA	NA	NA	NA	NA
GPR171	NA	NA	NA	NA	NA	NA	NA	NA	NA	NA	NA	NA	NA
GRK6	NA	NA	NA	NA	NA	NA	NA	NA	NA	NA	NA	NA	NA
GYPA	NA	NA	NA	NA	NA	NA	NA	NA	NA	NA	NA	NA	NA
HCAR2	NA	NA	NA	NA	NA	NA	NA	NA	NA	NA	NA	NA	NA
HDGF	NA	NA	NA	NA	NA	NA	NA	NA	NA	NA	NA	NA	NA
HEXA	NA	NA	NA	NA	NA	NA	NA	NA	NA	NA	NA	NA	NA
HIPK1	NA	NA	NA	NA	NA	NA	NA	NA	NA	NA	NA	NA	NA
HIST1H1E	NA	NA	NA	NA	NA	NA	NA	NA	NA	NA	NA	NA	NA
HIST1H3D	NA	NA	NA	NA	NA	NA	NA	NA	NA	NA	NA	NA	NA
HRH4	NA	NA	NA	NA	NA	NA	NA	NA	NA	NA	NA	NA	NA
HTT	NA	NA	NA	NA	NA	NA	NA	NA	NA	NA	NA	NA	NA
ICK	NA	NA	NA	NA	NA	NA	NA	NA	NA	NA	NA	NA	NA
IGFALS	NA	NA	NA	NA	NA	NA	NA	NA	NA	NA	NA	NA	NA
IGHV3-23	NA	NA	NA	NA	NA	NA	NA	NA	NA	NA	NA	NA	NA
IGLV1-44	NA	NA	NA	NA	NA	NA	NA	NA	NA	NA	NA	NA	NA
IGLV1-51	NA	NA	NA	NA	NA	NA	NA	NA	NA	NA	NA	NA	NA
IL17RE	NA	NA	NA	NA	NA	NA	NA	NA	NA	NA	NA	NA	NA
IMPG2	NA	NA	NA	NA	NA	NA	NA	NA	NA	NA	NA	NA	NA
ITGB1	NA	NA	NA	NA	NA	NA	NA	NA	NA	NA	NA	NA	NA
ITIH3	NA	NA	NA	NA	NA	NA	NA	NA	NA	NA	NA	NA	NA
KARS	NA	NA	NA	NA	NA	NA	NA	NA	NA	NA	NA	NA	NA
KCNA2	NA	NA	NA	NA	NA	NA	NA	NA	NA	NA	NA	NA	NA
KCNJ12	NA	NA	NA	NA	NA	NA	NA	NA	NA	NA	NA	NA	NA
KCNK5	NA	NA	NA	NA	NA	NA	NA	NA	NA	NA	NA	NA	NA
KCNQ4	NA	NA	NA	NA	NA	NA	NA	NA	NA	NA	NA	NA	NA
KCNS1	NA	NA	NA	NA	NA	NA	NA	NA	NA	NA	NA	NA	NA
KDM1A	NA	NA	NA	NA	NA	NA	NA	NA	NA	NA	NA	NA	NA
KIF11	NA	NA	NA	NA	NA	NA	NA	NA	NA	NA	NA	NA	NA
KLHL18	NA	NA	NA	NA	NA	NA	NA	NA	NA	NA	NA	NA	NA
KLHL21	NA	NA	NA	NA	NA	NA	NA	NA	NA	NA	NA	NA	NA
KLHL22	NA	NA	NA	NA	NA	NA	NA	NA	NA	NA	NA	NA	NA
KLHL26	NA	NA	NA	NA	NA	NA	NA	NA	NA	NA	NA	NA	NA
KLHL32	NA	NA	NA	NA	NA	NA	NA	NA	NA	NA	NA	NA	NA
LAMB3	NA	NA	NA	NA	NA	NA	NA	NA	NA	NA	NA	NA	NA
LDHB	NA	NA	NA	NA	NA	NA	NA	NA	NA	NA	NA	NA	NA
LDLR	NA	NA	NA	NA	NA	NA	NA	NA	NA	NA	NA	NA	NA
LIPH	NA	NA	NA	NA	NA	NA	NA	NA	NA	NA	NA	NA	NA
LMTK3	NA	NA	NA	NA	NA	NA	NA	NA	NA	NA	NA	NA	NA
LPAR6	NA	NA	NA	NA	NA	NA	NA	NA	NA	NA	NA	NA	NA
LRP8	NA	NA	NA	NA	NA	NA	NA	NA	NA	NA	NA	NA	NA
LTB	NA	NA	NA	NA	NA	NA	NA	NA	NA	NA	NA	NA	NA
MAG	NA	NA	NA	NA	NA	NA	NA	NA	NA	NA	NA	NA	NA
MAP4K4	NA	NA	NA	NA	NA	NA	NA	NA	NA	NA	NA	NA	NA
MAPK6	NA	NA	NA	NA	NA	NA	NA	NA	NA	NA	NA	NA	NA
MAPKAPK2	NA	NA	NA	NA	NA	NA	NA	NA	NA	NA	NA	NA	NA
MFAP1	NA	NA	NA	NA	NA	NA	NA	NA	NA	NA	NA	NA	NA
MFI2	NA	NA	NA	NA	NA	NA	NA	NA	NA	NA	NA	NA	NA
MITF	NA	NA	NA	NA	NA	NA	NA	NA	NA	NA	NA	NA	NA
NDUFA4	NA	NA	NA	NA	NA	NA	NA	NA	NA	NA	NA	NA	NA
NEK7	NA	NA	NA	NA	NA	NA	NA	NA	NA	NA	NA	NA	NA
NEU1	NA	NA	NA	NA	NA	NA	NA	NA	NA	NA	NA	NA	NA
NOG	NA	NA	NA	NA	NA	NA	NA	NA	NA	NA	NA	NA	NA
NPTX2	NA	NA	NA	NA	NA	NA	NA	NA	NA	NA	NA	NA	NA
NR3C1	NA	NA	NA	NA	NA	NA	NA	NA	NA	NA	NA	NA	NA
NR3C2	NA	NA	NA	NA	NA	NA	NA	NA	NA	NA	NA	NA	NA
NR4A2	NA	NA	NA	NA	NA	NA	NA	NA	NA	NA	NA	NA	NA
OLFML1	NA	NA	NA	NA	NA	NA	NA	NA	NA	NA	NA	NA	NA
PDE6C	NA	NA	NA	NA	NA	NA	NA	NA	NA	NA	NA	NA	NA
PDIA3	NA	NA	NA	NA	NA	NA	NA	NA	NA	NA	NA	NA	NA
PIP5K1A	NA	NA	NA	NA	NA	NA	NA	NA	NA	NA	NA	NA	NA
PKD2L2	NA	NA	NA	NA	NA	NA	NA	NA	NA	NA	NA	NA	NA
PLA2G2C	NA	NA	NA	NA	NA	NA	NA	NA	NA	NA	NA	NA	NA
PLXNB1	NA	NA	NA	NA	NA	NA	NA	NA	NA	NA	NA	NA	NA
PMEL	NA	NA	NA	NA	NA	NA	NA	NA	NA	NA	NA	NA	NA
PPARD	NA	NA	NA	NA	NA	NA	NA	NA	NA	NA	NA	NA	NA
PPID	NA	NA	NA	NA	NA	NA	NA	NA	NA	NA	NA	NA	NA
PPIH	NA	NA	NA	NA	NA	NA	NA	NA	NA	NA	NA	NA	NA
PPM1B	NA	NA	NA	NA	NA	NA	NA	NA	NA	NA	NA	NA	NA
PPME1	NA	NA	NA	NA	NA	NA	NA	NA	NA	NA	NA	NA	NA
PRKAA1	NA	NA	NA	NA	NA	NA	NA	NA	NA	NA	NA	NA	NA
PRSS33	NA	NA	NA	NA	NA	NA	NA	NA	NA	NA	NA	NA	NA
PRSS36	NA	NA	NA	NA	NA	NA	NA	NA	NA	NA	NA	NA	NA
PSENEN	NA	NA	NA	NA	NA	NA	NA	NA	NA	NA	NA	NA	NA
PSMB4	NA	NA	NA	NA	NA	NA	NA	NA	NA	NA	NA	NA	NA
PSMB6	NA	NA	NA	NA	NA	NA	NA	NA	NA	NA	NA	NA	NA
PTK6	NA	NA	NA	NA	NA	NA	NA	NA	NA	NA	NA	NA	NA
PTPN13	NA	NA	NA	NA	NA	NA	NA	NA	NA	NA	NA	NA	NA
PTPRF	NA	NA	NA	NA	NA	NA	NA	NA	NA	NA	NA	NA	NA
PTPRG	NA	NA	NA	NA	NA	NA	NA	NA	NA	NA	NA	NA	NA
PVRL1	NA	NA	NA	NA	NA	NA	NA	NA	NA	NA	NA	NA	NA
RAB35	NA	NA	NA	NA	NA	NA	NA	NA	NA	NA	NA	NA	NA
RAD51	NA	NA	NA	NA	NA	NA	NA	NA	NA	NA	NA	NA	NA
RARA	NA	NA	NA	NA	NA	NA	NA	NA	NA	NA	NA	NA	NA
RARG	NA	NA	NA	NA	NA	NA	NA	NA	NA	NA	NA	NA	NA
RHCE	NA	NA	NA	NA	NA	NA	NA	NA	NA	NA	NA	NA	NA
RIPK3	NA	NA	NA	NA	NA	NA	NA	NA	NA	NA	NA	NA	NA
ROCK1	NA	NA	NA	NA	NA	NA	NA	NA	NA	NA	NA	NA	NA
RORC	NA	NA	NA	NA	NA	NA	NA	NA	NA	NA	NA	NA	NA
RPS6KB1	NA	NA	NA	NA	NA	NA	NA	NA	NA	NA	NA	NA	NA
[truncated: 30 more rows]
